# Supplementary material for: Tetra­kis[μ-N,N′-bis­(4-bromo­phen­yl)formamidinato-κ2 N:N′]dimolyb­denum(II) tetra­hydro­furan solvate
Source: Acta Crystallogr Sect E Struct Rep Online. 2011 Mar 31;67(Pt 4):m514. doi: 10.1107/S1600536811011202 (PMC3099865; doi:10.1107/S1600536811011202)
Supplement: Supplementary file 2 [file e-67-0m514-Isup2.hkl]

# 
# h,k,l, Fc-squared, Fo-squared, sigma(Fo-squared) and status flag 
# 
data_I
_shelx_title ' p in C2/c' 
_shelx_refln_list_code          4 
_shelx_F_calc_maximum      976.34 
_exptl_crystal_F_000      3072.00 
_reflns_d_resolution_high  0.8108 
 
loop_ 
 _symmetry_equiv_pos_as_xyz 
 'x, y, z' 
 '-x, y, -z+1/2' 
 'x+1/2, y+1/2, z' 
 '-x+1/2, y+1/2, -z+1/2' 
 '-x, -y, -z' 
 'x, -y, z-1/2' 
 '-x+1/2, -y+1/2, -z' 
 'x+1/2, -y+1/2, z-1/2' 
 
_cell_length_a    21.7950 
_cell_length_b    10.0770 
_cell_length_c    29.9670 
_cell_angle_alpha  90.000 
_cell_angle_beta  110.674 
_cell_angle_gamma  90.000 
 
_shelx_F_squared_multiplier     1.000 
 
loop_ 
 _refln_index_h 
 _refln_index_k 
 _refln_index_l 
 _refln_F_squared_calc 
 _refln_F_squared_meas 
 _refln_F_squared_sigma 
 _refln_observed_status 
   4   0   0   202482.33   244623.13  14753.40 o 
   6   0   0      160.29      307.64    134.45 o 
   8   0   0    23720.14    19885.96   1480.56 o 
  10   0   0    31838.35    31417.07   2072.76 o 
  12   0   0     5129.94     5350.38   1340.89 o 
  14   0   0   121551.85   126268.55  11074.23 o 
  16   0   0      346.85      501.01    578.44 o 
  18   0   0    26358.02    29243.29   3191.04 o 
  20   0   0     4569.26     7123.10   1597.93 o 
  22   0   0      123.28      234.51    668.88 o 
  24   0   0      108.18       71.53    659.18 o 
   3   1   0   118089.72    95253.50   3491.29 o 
   7   1   0      216.19      168.47    102.01 o 
   9   1   0        1.55       93.24    159.73 o 
  11   1   0    50068.08    51761.00   2802.87 o 
  13   1   0     4941.53     5552.39    636.39 o 
  15   1   0    29999.93    32463.59   2240.24 o 
  17   1   0    30309.91    33799.66   2510.47 o 
  19   1   0     4563.75     5314.34   1114.90 o 
  21   1   0      198.75        3.77    451.25 o 
  23   1   0      927.89      668.76    677.75 o 
  25   1   0        3.33      102.26    426.78 o 
   2   2   0    49524.17    60674.18   1483.44 o 
   4   2   0    13763.39    11444.48    300.76 o 
   6   2   0    10452.39     9427.38    477.55 o 
   8   2   0     1837.81     1940.95    202.61 o 
  10   2   0    11494.62    10473.72    783.81 o 
  12   2   0    19128.15    18741.51   1152.68 o 
  14   2   0      842.45      407.11    306.85 o 
  16   2   0    18391.83    20979.63   1588.15 o 
  18   2   0       35.68        3.77    359.36 o 
  20   2   0    17567.50    20079.98   2387.90 o 
  22   2   0       27.74       15.57    529.81 o 
  24   2   0     1534.48     1313.36    888.23 o 
   1   3   0    61402.29    57564.73   1425.06 o 
   3   3   0    36235.62    36207.67   2147.53 o 
   5   3   0    39364.89    38934.50   1031.96 o 
   7   3   0   156066.56   142218.39   4744.47 o 
   9   3   0      152.45       33.35     99.66 o 
  11   3   0    21773.02    21404.13   1000.81 o 
  13   3   0     5076.22     5887.18    595.70 o 
  15   3   0     1607.10     1241.32    382.79 o 
  17   3   0     5742.95     3751.67   1093.60 o 
  19   3   0     4014.01     2184.61    902.20 o 
  21   3   0     2195.91      799.95    530.32 o 
  23   3   0        3.67      125.68    392.94 o 
   0   4   0      180.18      276.76    221.45 o 
   2   4   0     2480.13     1769.29    287.64 o 
   4   4   0     7897.99     8224.75    355.15 o 
   6   4   0    19429.85    21292.28   1336.74 o 
   8   4   0    29947.95    28957.59   1202.97 o 
  10   4   0     2702.86     2650.74    357.43 o 
  12   4   0    21766.25    22051.61   1216.65 o 
  14   4   0     2007.13     2327.24    467.71 o 
  16   4   0       70.45      371.75    284.54 o 
  18   4   0      348.77      372.90    292.88 o 
  20   4   0      384.47      350.94    327.78 o 
  22   4   0      344.78       41.00    294.50 o 
   1   5   0     2104.88     2036.70    304.63 o 
   3   5   0     2624.36     2607.19    296.25 o 
   5   5   0   159922.23   160808.98   5326.54 o 
   7   5   0    12555.97    12844.17    661.26 o 
   9   5   0   115103.22   116393.71   4731.56 o 
  11   5   0     3941.94     4248.19    458.76 o 
  13   5   0     1612.80     1704.64    395.04 o 
  15   5   0      620.95     1144.63    392.96 o 
  17   5   0      118.64       36.26    213.25 o 
  19   5   0     1635.27     1462.85    476.76 o 
  21   5   0     1059.36     1384.58    543.86 o 
  23   5   0     5476.22     5177.44   2045.18 o 
   0   6   0     8096.05     9102.25    681.53 o 
   2   6   0     8084.16     7372.85    404.64 o 
   4   6   0      117.25      153.57    101.33 o 
   6   6   0    56879.44    58787.41   2245.40 o 
   8   6   0     7943.85     7841.45    571.11 o 
  10   6   0    11859.06    13437.70   1029.88 o 
  12   6   0     7218.63     7198.76    709.49 o 
  14   6   0     3726.01     5229.79    745.82 o 
  16   6   0       38.75      237.34    271.06 o 
  18   6   0     1116.09     1134.03    468.11 o 
  20   6   0     1553.53     1116.51    498.00 o 
  22   6   0      410.24        0.00    419.14 o 
   1   7   0      475.69      772.00    166.61 o 
   3   7   0    36051.41    38264.36   1565.79 o 
   5   7   0      126.04      158.47    119.36 o 
   7   7   0    10954.44    12357.84   1369.10 o 
   9   7   0     1850.49     1346.62    276.99 o 
  11   7   0    14930.61    15709.07   1057.34 o 
  13   7   0        6.73      199.79    184.57 o 
  15   7   0      375.24      563.55    398.36 o 
  17   7   0     8407.48     9401.98   1261.18 o 
  19   7   0     1474.85      944.60    439.64 o 
   0   8   0    18597.51    22618.14   1216.15 o 
   2   8   0      324.08      358.89    174.20 o 
   4   8   0       31.37      224.25    204.51 o 
   6   8   0     5003.13     5325.74    513.06 o 
   8   8   0    10851.58    11814.15    819.27 o 
  10   8   0     1013.88      955.44    367.26 o 
  12   8   0      198.22      292.68    282.46 o 
  14   8   0     2284.70     2255.52    523.83 o 
  16   8   0      621.67      647.25    345.58 o 
  18   8   0      458.10      807.74    476.54 o 
   1   9   0       10.11      111.60    102.01 o 
   3   9   0     1338.19      760.89    186.66 o 
   5   9   0     4337.35     4984.10    788.14 o 
   7   9   0     1983.44     1930.57    355.47 o 
   9   9   0     3399.31     2038.77    818.44 o 
  11   9   0      237.27      146.40    172.98 o 
  13   9   0       12.18      641.45    334.90 o 
  15   9   0      153.76      636.41    404.06 o 
  17   9   0      143.65      271.92    351.47 o 
   0  10   0     3879.69     3897.88    577.22 o 
   2  10   0     1579.47     1955.95    210.25 o 
   4  10   0     3698.72     4856.02    481.64 o 
   6  10   0      452.55      351.87    165.18 o 
   8  10   0      115.93       55.13    157.56 o 
  10  10   0     2403.98      804.19    642.60 o 
  12  10   0       23.44      249.80    276.03 o 
  14  10   0     1269.46      678.28    365.81 o 
   1  11   0      941.71      673.16    201.25 o 
   3  11   0      258.13      221.88    139.18 o 
   5  11   0      943.28      512.09    247.85 o 
   7  11   0       83.35       23.18    133.61 o 
   9  11   0      334.23        0.00    180.22 o 
  11  11   0      152.95      105.55    233.12 o 
   2  12   0     3704.83      248.61    685.56 o 
   4  12   0      104.68        0.00    832.21 o 
   6  12   0     1118.14      180.77   1001.75 o 
 -25   1   1      251.92       72.42    592.15 o 
 -23   1   1       50.34      247.41    411.62 o 
 -21   1   1     3778.88     3108.36   1185.31 o 
 -19   1   1     4496.50     4654.08    863.04 o 
 -17   1   1    20259.46    21887.09   1883.76 o 
 -15   1   1    16913.38    15671.00   1557.00 o 
 -13   1   1    41677.94    46000.84   2397.78 o 
 -11   1   1    27565.85    27805.09   1493.65 o 
  -9   1   1    71227.89    70304.51   2858.20 o 
  -7   1   1     5213.83     5244.16    335.27 o 
  -5   1   1      329.22      141.02    119.53 o 
  -3   1   1   144513.33   159636.78   4469.41 o 
   3   1   1    59889.89    53109.52   1331.48 o 
   5   1   1    38972.70    42487.05   1275.93 o 
   7   1   1     5249.92     5103.60    349.64 o 
   9   1   1     3053.48     2768.60    353.30 o 
  11   1   1    63058.04    64287.90   2704.79 o 
  13   1   1    10684.84     9264.92    993.65 o 
  15   1   1     9778.18    10242.96   1078.61 o 
  17   1   1       43.03      298.59    384.19 o 
  19   1   1      113.07      178.84    345.63 o 
  21   1   1       61.93      524.50    443.92 o 
  23   1   1      173.34      349.79    560.62 o 
 -24   2   1      443.87      173.48    406.62 o 
 -22   2   1     1055.15      468.57    485.88 o 
 -20   2   1     5067.55     3654.79   1319.25 o 
 -18   2   1       81.52      214.08    290.96 o 
 -16   2   1     1513.21     1858.54    748.65 o 
 -14   2   1    14906.63    16137.61   1177.09 o 
 -12   2   1     1268.93     1246.91    352.95 o 
 -10   2   1    37545.71    35121.91   1542.85 o 
  -8   2   1    28904.97    28274.69   1061.37 o 
  -6   2   1   177406.75   190179.33  18247.63 o 
  -4   2   1     5012.48     5366.47    254.97 o 
  -2   2   1      330.79       21.19     67.55 o 
   2   2   1   313581.31   322594.94   9641.63 o 
   4   2   1    79493.23    80182.24   2284.45 o 
   6   2   1    98363.28    99322.29   3541.49 o 
   8   2   1    21331.64    21294.29   1216.79 o 
  10   2   1     1193.35     1423.62    333.99 o 
  12   2   1     1630.07     1810.31    405.89 o 
  14   2   1    17130.34    19028.18   1482.59 o 
  16   2   1     1030.69     1097.19    468.42 o 
  18   2   1      587.10      176.70    344.01 o 
  20   2   1      333.63      236.55    320.22 o 
  22   2   1     1489.54     1402.69    777.67 o 
  24   2   1      472.11      542.52    675.80 o 
 -23   3   1     2040.66     1259.13    647.80 o 
 -21   3   1       37.54       88.96    301.76 o 
 -19   3   1       62.77       76.76    208.94 o 
 -17   3   1       91.47      124.29    250.20 o 
 -15   3   1    13762.52    14670.57   1088.28 o 
 -13   3   1    13012.31    11917.95    901.97 o 
 -11   3   1     4684.08     5103.02    498.70 o 
  -9   3   1   139771.95   141279.36   5123.32 o 
  -7   3   1     1377.40     2009.27    234.14 o 
  -5   3   1    44329.00    39562.84   1145.90 o 
  -3   3   1    30582.93    29292.94    828.47 o 
  -1   3   1   105140.97   115154.80   3724.76 o 
   1   3   1    49585.88    41369.06    856.57 o 
   3   3   1     1984.01     1817.19    190.80 o 
   5   3   1    36900.19    33780.39   1070.75 o 
   7   3   1       14.13      192.40    124.04 o 
   9   3   1     5384.87     4665.38    396.42 o 
  11   3   1    12900.46    11983.44    913.71 o 
  13   3   1     9444.47     9066.69   1433.96 o 
  15   3   1     9120.85     9975.92   1339.06 o 
  17   3   1     9454.66    10694.24   1330.12 o 
  19   3   1       37.41       84.99    318.77 o 
  21   3   1     1324.20      588.80    412.69 o 
  23   3   1      768.88      231.41    463.66 o 
 -24   4   1      403.72      260.42    373.03 o 
 -22   4   1     3192.79     2491.21   1012.25 o 
 -20   4   1       45.47      121.01    308.40 o 
 -18   4   1     1923.68     1992.61    596.31 o 
 -16   4   1      736.80      709.62    332.51 o 
 -14   4   1     1393.44     1750.19    403.28 o 
 -12   4   1    34492.05    34235.36   1856.81 o 
 -10   4   1    20443.52    20522.67    973.99 o 
  -8   4   1   104500.24   101214.27   3797.48 o 
  -6   4   1     3240.80     3527.16    259.06 o 
  -4   4   1    34388.70    34152.37    930.20 o 
  -2   4   1    58926.91    57931.28   2001.65 o 
   0   4   1    35084.31    33409.75    813.35 o 
   2   4   1     5759.30     5340.82    209.29 o 
   4   4   1    50510.66    46910.07   1428.87 o 
   6   4   1    69071.99    67118.91   2320.09 o 
   8   4   1     2520.27     2091.45    306.58 o 
  10   4   1     7835.71     7954.80    640.40 o 
  12   4   1      360.07      547.72    311.81 o 
  14   4   1    10197.24    11068.41   1042.58 o 
  16   4   1      694.69      534.27    312.21 o 
  18   4   1     9568.25     9037.07   1316.62 o 
  20   4   1     5180.64     3498.22   1526.74 o 
  22   4   1      511.66      250.39    434.20 o 
 -23   5   1     1974.95     1521.86    766.42 o 
 -21   5   1        1.33      147.86    286.50 o 
 -19   5   1      363.71      342.67    322.10 o 
 -17   5   1     1034.39     1440.98    416.97 o 
 -15   5   1     2453.14     2839.28    482.11 o 
 -13   5   1      112.68      165.64    155.23 o 
 -11   5   1     6188.23     6830.54    580.95 o 
  -9   5   1    21385.32    20468.36   1094.58 o 
  -7   5   1     5962.04     5802.75    357.74 o 
  -5   5   1    12133.91    10806.60    515.65 o 
  -3   5   1    14195.23    13027.23    549.49 o 
  -1   5   1     1064.72     1342.34    136.16 o 
   1   5   1     8532.10     8492.07    472.86 o 
   3   5   1     1277.08     1074.04    182.48 o 
   5   5   1    20200.70    21334.84    768.71 o 
   7   5   1     5161.20     4940.02    354.48 o 
   9   5   1     1584.27     1715.34    290.41 o 
  11   5   1    24483.10    23817.75   1465.33 o 
  13   5   1     7814.33     8133.13    883.85 o 
  15   5   1      198.45      373.91    317.96 o 
  17   5   1      719.38      820.69    427.39 o 
  19   5   1      668.78      410.79    388.03 o 
  21   5   1     1976.23     1865.58    799.83 o 
 -22   6   1      656.65      824.13    495.95 o 
 -20   6   1     3920.52     3034.08    806.64 o 
 -18   6   1     2044.18     2374.53    605.45 o 
 -16   6   1      277.05       93.07    218.91 o 
 -14   6   1     2920.27     3195.30    596.08 o 
 -12   6   1     4376.08     5160.59    550.18 o 
 -10   6   1    12775.46    13768.03    944.58 o 
  -8   6   1     6753.58     7278.48    476.72 o 
  -6   6   1    70530.45    70823.06   4386.62 o 
  -4   6   1     1638.18     1629.01    193.48 o 
  -2   6   1      316.68      374.81    105.61 o 
   0   6   1     3092.79     3905.44    332.85 o 
   2   6   1    28867.02    31920.13   1247.00 o 
   4   6   1     6853.55     6553.23    415.86 o 
   6   6   1    42168.55    42409.91   1360.70 o 
   8   6   1    43824.70    45259.34   2018.28 o 
  10   6   1     5572.84     6529.03    526.34 o 
  12   6   1      299.14      678.41    311.27 o 
  14   6   1     1493.00     1319.05    357.18 o 
  16   6   1     5298.30     5570.92    957.69 o 
  18   6   1       58.20       49.58    232.87 o 
  20   6   1     6700.89     5895.91   1301.48 o 
 -21   7   1        1.78      347.78    348.23 o 
 -19   7   1      100.20      795.86    538.50 o 
 -17   7   1      693.30      616.71    401.63 o 
 -15   7   1     2896.00     2942.91    551.63 o 
 -13   7   1      127.95      162.92    174.46 o 
 -11   7   1       16.24      201.53    192.16 o 
  -9   7   1      549.28      619.33    200.56 o 
  -7   7   1      151.35      154.85    151.87 o 
  -5   7   1       22.63      180.81    118.33 o 
  -3   7   1      710.44      816.35    174.60 o 
  -1   7   1     4168.20     4865.22    335.76 o 
   1   7   1     2307.29     2612.73    261.79 o 
   3   7   1    10122.66    10754.16    637.40 o 
   5   7   1       86.88      569.23    242.96 o 
   7   7   1      555.42      374.16    212.09 o 
   9   7   1      196.70      228.66    192.69 o 
  11   7   1       62.11      411.68    241.22 o 
  13   7   1        0.38      212.66    270.11 o 
  15   7   1       63.76      358.19    249.36 o 
  17   7   1     3232.64     2413.41    713.96 o 
  19   7   1       37.72      387.17    315.85 o 
 -18   8   1       15.22      390.31    298.11 o 
 -16   8   1     1590.41     1594.40    649.69 o 
 -14   8   1      101.95      352.45    305.65 o 
 -12   8   1      808.71      926.64    348.40 o 
 -10   8   1     2092.92     1584.56    405.55 o 
  -8   8   1     6156.58     7206.25    634.53 o 
  -6   8   1     4045.49     4068.46    432.86 o 
  -4   8   1     3552.40     4358.48    503.44 o 
  -2   8   1      669.66      763.54    205.49 o 
   0   8   1    12726.79    14421.25    608.55 o 
   2   8   1       86.37      204.74    119.04 o 
   4   8   1     7774.85     9236.48    686.92 o 
   6   8   1     8196.46     9756.32    677.27 o 
   8   8   1    12964.81    14251.87    932.96 o 
  10   8   1     3252.87     3669.30    685.61 o 
  12   8   1     5096.54     5759.13   1099.60 o 
  14   8   1     1632.17     1312.48    533.83 o 
  16   8   1       55.50      392.89    322.99 o 
  18   8   1     2143.71     1377.80    628.05 o 
 -17   9   1     2714.80     1853.87    519.96 o 
 -15   9   1       48.02      133.60    255.23 o 
 -13   9   1      705.97      944.22    404.37 o 
 -11   9   1       19.31      209.03    260.54 o 
  -9   9   1      578.84      405.91    305.61 o 
  -7   9   1      189.76      165.15    198.90 o 
  -5   9   1     2110.07     2057.24    477.98 o 
  -3   9   1    14584.59    15095.36   1203.45 o 
  -1   9   1       75.35       82.27     98.16 o 
   1   9   1     3863.19     5298.18    442.96 o 
   3   9   1      729.53      723.28    172.35 o 
   5   9   1      982.56      406.52    232.34 o 
   7   9   1       88.32       61.68    135.35 o 
   9   9   1      281.21      401.46    222.12 o 
  11   9   1     2041.15     1197.45    429.09 o 
  13   9   1     1086.04     1019.31    439.00 o 
  15   9   1     2505.47     1244.76    606.20 o 
  17   9   1       10.94      161.16    249.62 o 
 -14  10   1      250.79       96.84    330.98 o 
 -12  10   1     2461.46     1443.04    905.88 o 
 -10  10   1       20.75      160.82    234.63 o 
  -8  10   1     2327.97     1334.27    502.38 o 
  -6  10   1       16.61      114.27    130.73 o 
  -4  10   1     1647.67     1877.42    277.44 o 
  -2  10   1       27.99      107.51     96.59 o 
   0  10   1      201.50      422.63    136.18 o 
   2  10   1     3909.50     4102.96    679.40 o 
   4  10   1      345.67      235.41    188.61 o 
   8  10   1      135.35       64.34    195.89 o 
  10  10   1       11.61       90.96    209.51 o 
  12  10   1      414.38      130.13    276.35 o 
  14  10   1      232.76       47.71    262.67 o 
 -11  11   1     1648.88     1065.28   1041.34 o 
  -9  11   1       78.99       25.50    302.17 o 
  -7  11   1      467.28      404.56    313.08 o 
  -5  11   1     1521.70     1000.44    310.94 o 
  -3  11   1     1504.43     1113.48    273.13 o 
  -1  11   1     6653.32     7210.68    531.90 o 
   1  11   1     2446.96     2056.71    529.47 o 
   3  11   1     3542.22     1824.05    772.67 o 
   5  11   1       60.53      115.37    123.78 o 
   7  11   1       12.55       69.63    148.27 o 
   9  11   1      908.39      139.31    209.46 o 
  11  11   1     1390.98      644.39    569.98 o 
  -6  12   1      248.45      116.74   1005.45 o 
  -4  12   1        0.51      154.39    681.58 o 
  -2  12   1      111.48      116.74    613.81 o 
   2  12   1      161.79      109.21    915.06 o 
   4  12   1       74.96        3.77   1114.64 o 
   6  12   1      134.55       45.19    485.77 o 
 -24   0   2     2085.81     1442.41    964.27 o 
 -22   0   2     7411.59     9137.17   4244.93 o 
 -20   0   2     9773.91    12591.95   2431.25 o 
 -18   0   2      102.36       50.67    494.52 o 
 -16   0   2     4252.72     5656.05   1071.41 o 
 -14   0   2    26040.26    27296.06   2851.62 o 
 -12   0   2    72058.95    75850.41   4930.15 o 
 -10   0   2    58695.82    61062.18   4683.78 o 
  -8   0   2    72241.07    76283.07   4116.91 o 
  -6   0   2    78359.00    72893.09   2913.16 o 
   6   0   2   137036.98   130142.95   7451.28 o 
   8   0   2    45959.80    39457.64   1948.31 o 
  10   0   2   155691.20   144378.92  10153.60 o 
  12   0   2      505.30      203.36    378.90 o 
  14   0   2    43598.24    45921.11   4169.79 o 
  16   0   2    38538.52    45876.72   4639.51 o 
  18   0   2     7904.23    10491.48   2082.43 o 
  20   0   2       86.56        5.62    585.78 o 
  22   0   2     5520.74     5781.58   1773.76 o 
  24   0   2     6478.09     7784.93   2542.55 o 
 -25   1   2     2971.83     2717.08   1391.22 o 
 -23   1   2       12.12      147.35    489.12 o 
 -21   1   2      916.88      865.70    632.65 o 
 -19   1   2       38.85        0.00    399.25 o 
 -17   1   2     1632.22     2220.85    557.47 o 
 -15   1   2    17794.37    18911.20   1385.86 o 
 -13   1   2     4513.40     4957.18    599.03 o 
 -11   1   2    26932.02    27385.05   1289.58 o 
  -9   1   2       74.94       65.43    135.83 o 
  -7   1   2    50618.48    46868.48   1499.38 o 
  -5   1   2   296610.75   334125.19  15723.56 o 
   3   1   2    44764.61    54949.68   2057.22 o 
   5   1   2    54072.38    46714.70   1517.72 o 
   7   1   2    77404.20    73765.20   2768.59 o 
   9   1   2   151670.66   149364.63   6266.84 o 
  11   1   2     1099.48     1106.63    320.19 o 
  13   1   2    10458.80     9947.33    928.35 o 
  15   1   2     7915.38     7853.94    985.14 o 
  17   1   2      365.94      371.11    326.37 o 
  19   1   2    11489.22    12274.22   1443.20 o 
  21   1   2     2073.81      686.62    812.32 o 
  23   1   2     1302.15      640.43    554.68 o 
 -24   2   2     1224.63      644.73    655.30 o 
 -22   2   2      409.36      192.06    403.96 o 
 -20   2   2     2144.42     1858.01    914.95 o 
 -18   2   2    18128.25    19930.95   2231.71 o 
 -16   2   2     4205.64     4874.69    694.98 o 
 -14   2   2    31537.05    34917.02   2134.18 o 
 -12   2   2       29.31       15.06    180.77 o 
 -10   2   2     4541.39     4618.34    498.09 o 
  -8   2   2    73839.91    79947.28   9861.04 o 
  -6   2   2    70947.41    67204.27   2008.64 o 
   0   2   2   202107.13   244863.16   9041.00 o 
   2   2   2   126212.83   142082.88   4018.35 o 
   4   2   2    12252.19    10655.98    439.43 o 
   6   2   2      104.25      156.69    115.03 o 
   8   2   2    51197.93    52419.42   2126.53 o 
  10   2   2     3028.36     3118.09    513.19 o 
  12   2   2   135682.56   138655.45   7101.29 o 
  14   2   2     5835.45     6864.36    921.78 o 
  16   2   2      304.62      271.40    313.27 o 
  18   2   2     1566.08     1863.11    661.44 o 
  20   2   2      168.82      131.32    270.50 o 
  22   2   2       60.48        2.47    607.04 o 
  24   2   2       31.72      250.18    481.01 o 
 -23   3   2     1378.68     1471.66    705.68 o 
 -21   3   2     2679.35     1655.21    661.25 o 
 -19   3   2     1523.49     1049.84    472.58 o 
 -17   3   2     9504.60    10136.66    932.11 o 
 -15   3   2    12364.94    13268.69    963.27 o 
 -13   3   2       59.24      295.43    212.29 o 
 -11   3   2      349.30      781.67    208.92 o 
  -9   3   2       31.13       64.18    129.10 o 
  -7   3   2    18070.10    17106.04    762.96 o 
  -5   3   2    46711.16    44808.54   2639.27 o 
  -3   3   2    24262.81    24777.38    642.94 o 
  -1   3   2    39995.22    34949.57    829.41 o 
   1   3   2     1919.96     1901.97    112.39 o 
   3   3   2     8050.74     7712.10    347.76 o 
   5   3   2      639.39      584.50    117.75 o 
   7   3   2      926.90      852.60    150.35 o 
   9   3   2     9496.51     8766.99    571.36 o 
  11   3   2    12474.86    11892.08    738.39 o 
  13   3   2      468.50      254.77    215.68 o 
  15   3   2     2042.00     2427.00    546.09 o 
  17   3   2     6228.05     6261.04    957.53 o 
  19   3   2       48.10      204.40    279.48 o 
  21   3   2     2854.43      919.49    563.99 o 
  23   3   2     3392.87     1823.20   1144.34 o 
 -24   4   2      778.17      951.03    606.16 o 
 -22   4   2        1.30       21.53    321.79 o 
 -20   4   2     2677.69     2090.02    699.69 o 
 -18   4   2       65.27      485.22    317.01 o 
 -16   4   2     8661.43     9161.69    888.78 o 
 -14   4   2      472.45      812.97    347.83 o 
 -12   4   2     1022.15      911.96    286.05 o 
 -10   4   2      240.55       54.77    124.78 o 
  -8   4   2     7746.83     8332.87    476.20 o 
  -6   4   2    11085.02    10446.51    382.00 o 
  -4   4   2    25565.79    23707.57    702.17 o 
  -2   4   2   153205.95   147147.17   5738.10 o 
   0   4   2     5203.97     5570.21    267.85 o 
   2   4   2    78286.58    69286.07   2057.43 o 
   4   4   2     5452.70     5756.59    288.95 o 
   6   4   2     5284.80     5910.50    922.43 o 
   8   4   2    16983.87    17293.02    925.37 o 
  10   4   2     1782.29     1670.83    285.65 o 
  12   4   2       19.55       54.10    152.43 o 
  14   4   2      877.03      806.36    310.58 o 
  16   4   2     1833.65     1679.55    461.75 o 
  18   4   2     2208.50     2098.47    634.91 o 
  20   4   2      505.33      400.01    404.66 o 
  22   4   2        5.08      161.35    315.58 o 
 -23   5   2      823.84      975.16    519.60 o 
 -21   5   2     2927.95     2270.09    721.75 o 
 -19   5   2     5905.87     4451.26    863.05 o 
 -17   5   2     2014.89     2633.32    564.76 o 
 -15   5   2       11.03      116.28    214.43 o 
 -13   5   2    22566.70    23704.71   1336.63 o 
 -11   5   2     1985.71     2514.32    351.29 o 
  -9   5   2    17619.09    16936.36    816.29 o 
  -7   5   2    51013.38    52457.23   1623.64 o 
  -5   5   2    52597.73    52661.79   1632.53 o 
  -3   5   2      313.68      338.80    132.08 o 
  -1   5   2     6346.09     6953.29    304.86 o 
   1   5   2    60225.79    59320.51   2258.47 o 
   3   5   2      658.86      875.68    121.17 o 
   5   5   2    59674.97    58113.55   2026.74 o 
   7   5   2    20390.15    19296.14    925.69 o 
   9   5   2     9082.13     9843.53    694.42 o 
  11   5   2     8814.44     9321.47    870.37 o 
  13   5   2       20.14      240.58    230.55 o 
  15   5   2     9216.15    10153.27    957.07 o 
  17   5   2     2932.01     2927.99    612.77 o 
  19   5   2     7475.72     5998.67   1537.78 o 
  21   5   2      443.68      907.25    620.05 o 
 -22   6   2      502.14      597.77    480.98 o 
 -20   6   2        1.07      329.20    343.45 o 
 -18   6   2      225.20      214.13    336.42 o 
 -16   6   2     5039.64     5427.23    714.25 o 
 -14   6   2     3609.75     4433.35    534.41 o 
 -12   6   2       29.76       77.25    189.04 o 
 -10   6   2      289.17      246.92    182.76 o 
  -8   6   2     3209.29     3197.12    429.06 o 
  -6   6   2     6624.23     6215.37    377.27 o 
  -4   6   2      117.67       51.24    100.04 o 
  -2   6   2     3100.90     3149.82    236.52 o 
   0   6   2    25294.25    27338.09    878.04 o 
   2   6   2       46.01       89.96    112.53 o 
   4   6   2    25528.00    27229.91   1234.88 o 
   6   6   2     3240.26     3224.11    322.17 o 
   8   6   2      860.42      776.95    226.89 o 
  10   6   2       20.04      217.22    202.95 o 
  12   6   2     7254.18     7617.15    911.71 o 
  14   6   2        0.88       91.49    187.52 o 
  16   6   2      319.76      512.32    336.70 o 
  18   6   2     4840.29     3525.08    939.83 o 
  20   6   2      367.41      213.58    294.37 o 
 -21   7   2      568.86      482.84    388.79 o 
 -19   7   2      109.25       89.90    561.07 o 
 -17   7   2       21.77      271.69    275.52 o 
 -15   7   2     1438.69     1612.10    480.69 o 
 -13   7   2      983.29      894.51    342.33 o 
 -11   7   2    12704.19    13995.23    970.57 o 
  -9   7   2    22323.25    23541.22   1138.45 o 
  -7   7   2     4983.32     5212.29    585.11 o 
  -5   7   2       45.74       88.95    105.52 o 
  -3   7   2     3940.79     4691.79    356.24 o 
  -1   7   2     1946.81     2246.65    192.48 o 
   1   7   2     1832.75     1554.64    213.41 o 
   3   7   2    62729.42    72817.05   3191.96 o 
   5   7   2    26689.83    29061.04   1310.58 o 
   7   7   2    26607.44    30548.11   1495.12 o 
   9   7   2     1643.77     1867.55    394.14 o 
  11   7   2      427.06      482.47    267.27 o 
  13   7   2       85.41      345.76    283.54 o 
  15   7   2     4698.43     5019.19    700.72 o 
  17   7   2     3963.18     3479.98   1135.06 o 
  19   7   2     1062.83     1507.62    663.95 o 
 -18   8   2       21.99      220.24    319.94 o 
 -16   8   2        4.19      209.90    206.88 o 
 -14   8   2     1831.52     1398.03    382.09 o 
 -12   8   2     1592.48     1221.58    378.25 o 
 -10   8   2      681.63     1168.79    358.57 o 
  -8   8   2     1980.07     2623.41    333.76 o 
  -6   8   2      667.88      583.65    224.37 o 
  -4   8   2      605.24      633.82    175.43 o 
  -2   8   2      126.12      194.11    133.85 o 
   0   8   2     2583.68     2983.71    303.57 o 
   2   8   2      340.22      281.44    127.48 o 
   4   8   2     3302.96     3515.54    413.79 o 
   6   8   2     1541.82     1387.32    241.65 o 
   8   8   2      254.27      246.19    176.69 o 
  10   8   2      797.44     1316.36    384.99 o 
  12   8   2      795.26      758.66    416.47 o 
  14   8   2     1170.63      981.46    438.86 o 
  16   8   2      525.94      254.90    256.61 o 
  18   8   2     3159.06     2709.53    808.12 o 
 -17   9   2      219.52      356.77    277.94 o 
 -15   9   2      886.90      410.30    392.28 o 
 -13   9   2     1560.44      807.94    296.99 o 
 -11   9   2     2975.71     2129.31    664.71 o 
  -9   9   2      141.04      259.01    253.78 o 
  -7   9   2     5369.75     6727.72    573.30 o 
  -5   9   2     8360.99     9863.53    817.03 o 
  -3   9   2     1717.05     1856.63    274.58 o 
  -1   9   2       80.80      250.82    129.85 o 
   1   9   2     1605.00     2241.32    300.15 o 
   3   9   2      668.56      860.55    243.36 o 
   5   9   2     2317.28     2436.20    626.74 o 
   7   9   2     1205.07      607.89    286.45 o 
   9   9   2     1924.52     1744.72    576.34 o 
  11   9   2       29.11      860.00    578.08 o 
  13   9   2      267.51      169.62    251.80 o 
  15   9   2      807.66     1476.18    513.56 o 
 -14  10   2     1296.68     1468.67    687.66 o 
 -12  10   2      121.50      102.78    186.07 o 
 -10  10   2      520.48      116.36    235.20 o 
  -8  10   2     2435.83      907.17    440.96 o 
  -6  10   2      958.72     1328.08    388.77 o 
  -4  10   2     9108.31    10277.91    511.59 o 
  -2  10   2     7502.82     8959.74    524.95 o 
   0  10   2     6188.83     7790.68    502.83 o 
   2  10   2     2927.31     2639.35    450.89 o 
   4  10   2       48.94       22.84     95.12 o 
   6  10   2        3.34       21.77    160.39 o 
   8  10   2      282.45       31.39    177.48 o 
  10  10   2     1424.05      533.58    491.49 o 
  12  10   2     2500.69      872.92    625.52 o 
  14  10   2      511.92      652.96    388.33 o 
 -11  11   2        4.36       12.63    512.58 o 
  -9  11   2      575.70       54.94    238.06 o 
  -7  11   2       21.93      107.46    262.23 o 
  -5  11   2      172.71       46.18    194.41 o 
  -3  11   2      676.10      443.96    210.08 o 
  -1  11   2       13.86       82.51    242.50 o 
   1  11   2      889.68      534.62    290.55 o 
   3  11   2      349.38        0.00    163.99 o 
   5  11   2      262.29       30.53    153.46 o 
   7  11   2        6.55       14.44    135.06 o 
   9  11   2       55.64       45.88    233.04 o 
  11  11   2       51.61        3.77    352.45 o 
  -6  12   2      711.13        0.00    692.92 o 
  -4  12   2     1461.23      312.59    760.75 o 
  -2  12   2     2585.29      218.46    749.53 o 
   2  12   2     1941.33      271.17   1058.32 o 
   4  12   2        3.75      169.45    583.68 o 
 -25   1   3      533.79      429.63    490.55 o 
 -23   1   3      283.82      124.41    376.78 o 
 -21   1   3      791.94      551.85    445.90 o 
 -19   1   3       30.33      342.70    370.14 o 
 -17   1   3    14005.73    16502.65   1728.48 o 
 -15   1   3     2439.34     2884.22    559.79 o 
 -13   1   3    18482.25    21157.39   1379.95 o 
 -11   1   3    22846.01    22459.73   1141.06 o 
  -9   1   3    14021.44    14977.29    814.48 o 
  -7   1   3   103626.77   101284.27   3527.53 o 
  -5   1   3   129886.65   139515.11   4118.58 o 
  -3   1   3   126323.13   115441.87   2498.24 o 
   1   1   3    94642.56    85224.98   1879.39 o 
   3   1   3      821.77     1066.50    106.07 o 
   5   1   3     1401.67     1419.09    178.63 o 
   7   1   3    26558.44    24996.37   1087.05 o 
   9   1   3       61.13      290.64    173.51 o 
  11   1   3    78070.96    77617.14   3486.67 o 
  13   1   3    34185.92    35246.30   2855.94 o 
  15   1   3    55089.74    58946.91   3659.85 o 
  17   1   3      130.45      237.86    269.82 o 
  19   1   3      243.14      121.94    407.38 o 
  21   1   3     2098.90      647.30    506.38 o 
  23   1   3       22.86      236.08    511.29 o 
 -24   2   3      120.16      290.23    448.04 o 
 -22   2   3      431.86      293.55    420.29 o 
 -20   2   3     5797.04     4715.92   1176.87 o 
 -18   2   3      153.58       53.71    248.94 o 
 -16   2   3     6933.16     5358.58   1497.79 o 
 -14   2   3    47998.84    48984.36   3645.30 o 
 -12   2   3       97.44       32.79    163.03 o 
 -10   2   3     5778.50     5758.47    427.77 o 
  -8   2   3    44575.91    43322.50   3221.15 o 
  -6   2   3    24315.44    23450.51    778.23 o 
  -4   2   3    15939.91    16693.28    464.83 o 
  -2   2   3    25904.58    27556.43    962.52 o 
   0   2   3   526224.44   615693.25  30091.93 o 
   2   2   3    27689.64    23605.94    420.75 o 
   4   2   3   254927.00   252747.81   9591.96 o 
   6   2   3      180.87      446.63    173.74 o 
   8   2   3    46390.59    45505.09   1918.69 o 
  10   2   3     9767.27    10153.23    797.65 o 
  12   2   3    16207.23    16375.16   1159.35 o 
  14   2   3     7519.79     8627.90   1042.99 o 
  16   2   3      568.90      757.19    414.70 o 
  18   2   3     4300.38     4230.32    844.38 o 
  20   2   3     1932.56     1295.90    804.09 o 
  22   2   3      593.58      328.33    438.86 o 
 -25   3   3     1515.04      892.13    574.09 o 
 -23   3   3      888.24      727.33    559.33 o 
 -21   3   3     2239.10     1499.28    608.71 o 
 -19   3   3    20362.98    23095.71   1884.68 o 
 -17   3   3     2922.03     2941.18    547.25 o 
 -15   3   3     8185.52     8966.60   1002.30 o 
 -13   3   3      412.63      333.05    253.42 o 
 -11   3   3    75640.38    74286.41   3298.27 o 
  -9   3   3     7313.07     8575.16    526.33 o 
  -7   3   3        3.01       15.52     80.34 o 
  -5   3   3   153183.00   151626.78   4343.51 o 
  -3   3   3    16320.00    16658.74    323.52 o 
  -1   3   3    64900.88    61299.32   1377.10 o 
   1   3   3    86257.59    78935.60   1807.71 o 
   3   3   3   129146.48   122169.12   3284.84 o 
   5   3   3    16612.63    16697.00    543.51 o 
   7   3   3      606.87      636.07    140.78 o 
   9   3   3   113304.21   116139.50   4964.15 o 
  11   3   3     4880.15     4620.52    788.89 o 
  13   3   3     2452.68     2410.62    667.79 o 
  15   3   3     3718.97     3865.92    698.80 o 
  17   3   3     9947.65    10586.86   1160.41 o 
  19   3   3      159.43      376.59    343.44 o 
  21   3   3     1029.96      955.41    593.13 o 
  23   3   3     3238.42     1181.97    847.42 o 
 -24   4   3     1092.24      983.88    547.87 o 
 -22   4   3     7286.95     9088.42   1709.26 o 
 -20   4   3      192.40       34.16    240.15 o 
 -18   4   3       22.66       63.00    241.83 o 
 -16   4   3    13568.45    13608.22   1308.43 o 
 -14   4   3    10310.19    10152.09    753.44 o 
 -12   4   3    16783.24    17284.84    923.38 o 
 -10   4   3     6082.27     5658.37    477.71 o 
  -8   4   3    40268.00    40086.02   3586.06 o 
  -6   4   3     4816.28     5027.89    264.85 o 
  -4   4   3    18290.81    18605.74    545.30 o 
  -2   4   3   104541.12   103805.52   3908.96 o 
   0   4   3      254.78      392.27     88.34 o 
   2   4   3   136655.22   133239.31   3860.10 o 
   4   4   3      188.63      248.53     91.71 o 
   6   4   3   188178.97   186531.66   7042.94 o 
   8   4   3     9378.04     7711.11    581.67 o 
  10   4   3     8823.71     9794.82    673.28 o 
  12   4   3     8507.06     9187.01    932.82 o 
  14   4   3     6035.29     6372.36    936.86 o 
  16   4   3     1098.75     1061.81    403.24 o 
  18   4   3      660.85      397.76    347.39 o 
  20   4   3    19339.31    20051.15   1987.50 o 
  22   4   3      531.95      262.64    441.23 o 
 -23   5   3      134.21      578.30    510.35 o 
 -21   5   3        0.81      611.10    517.68 o 
 -19   5   3      863.80      475.33    318.77 o 
 -17   5   3     8654.79    10324.23   1070.46 o 
 -15   5   3     2220.55     2362.26    440.03 o 
 -13   5   3    22321.48    22619.54   1522.62 o 
 -11   5   3     5725.32     5332.71    453.98 o 
  -9   5   3      568.94      577.95    185.90 o 
  -7   5   3     1487.48     1273.18    175.06 o 
  -5   5   3     9170.53     9501.12    474.11 o 
  -3   5   3     9269.65     9058.79    477.54 o 
  -1   5   3     1070.35     1459.57    130.55 o 
   1   5   3    37383.39    39204.89   1381.00 o 
   3   5   3    39350.86    37540.20   1079.96 o 
   5   5   3     3330.97     3314.38    293.24 o 
   7   5   3     2824.71     2880.84    263.72 o 
   9   5   3    23314.77    23344.95   1437.61 o 
  11   5   3        3.26      297.11    191.62 o 
  13   5   3     1370.78     1321.50    414.38 o 
  15   5   3       62.10       86.32    202.97 o 
  17   5   3     7316.02     8577.56   1047.98 o 
  19   5   3        1.97      167.75    250.92 o 
  21   5   3      542.96      957.45    620.32 o 
 -22   6   3     1128.58     1869.12    837.44 o 
 -20   6   3      462.84      216.55    357.50 o 
 -18   6   3      522.86      431.37    300.70 o 
 -16   6   3       78.73      121.28    199.20 o 
 -14   6   3    14427.10    16440.66   1647.08 o 
 -12   6   3    11705.72    12504.51    913.92 o 
 -10   6   3    15720.13    16682.38    856.09 o 
  -8   6   3    17796.95    19626.52    887.84 o 
  -6   6   3    13950.87    13571.79   1225.90 o 
  -4   6   3    11848.79    12947.02    685.87 o 
  -2   6   3     5037.02     4626.03    276.62 o 
   0   6   3    20879.45    22201.91    667.36 o 
   2   6   3     6086.82     5785.16    408.93 o 
   4   6   3    20407.97    20767.48    743.55 o 
   6   6   3    11009.32    11974.45    568.01 o 
   8   6   3     4189.66     5007.97    454.56 o 
  10   6   3     9903.00     9731.04    772.90 o 
  12   6   3      316.52      557.09    249.00 o 
  14   6   3     4437.33     5801.04    793.66 o 
  16   6   3     8576.54     9435.38   1051.90 o 
  18   6   3     6427.10     6616.76   1151.78 o 
  20   6   3     1389.48     1777.85    650.27 o 
 -21   7   3       84.07      397.59    559.58 o 
 -19   7   3       10.85      179.70    344.02 o 
 -17   7   3       48.83      178.14    311.21 o 
 -15   7   3      374.01      323.75    264.59 o 
 -13   7   3      484.28      504.24    240.89 o 
 -11   7   3     1490.40     3908.84   1931.93 o 
  -9   7   3    10698.48    12637.44   1472.04 o 
  -7   7   3     7464.45     7987.86    507.59 o 
  -5   7   3    12946.83    13804.95    951.15 o 
  -3   7   3      115.08      291.78     99.11 o 
  -1   7   3     1532.14     1759.70    179.00 o 
   1   7   3     3660.33     4234.76    400.69 o 
   3   7   3      318.74      330.43    135.78 o 
   5   7   3     1049.12      796.24    224.08 o 
   7   7   3      752.05      869.62    241.19 o 
   9   7   3     3490.95     4330.00    494.19 o 
  11   7   3     1799.78     1922.68    398.15 o 
  13   7   3     1785.26     2659.55    561.30 o 
  15   7   3       28.09      115.04    273.08 o 
  17   7   3        3.64      106.30    317.29 o 
  19   7   3       12.37      306.11    357.96 o 
 -18   8   3       12.90      163.33    254.24 o 
 -16   8   3      154.33      175.71    267.21 o 
 -14   8   3     5118.55     5214.27    751.62 o 
 -12   8   3      690.92      807.60    285.72 o 
 -10   8   3    12167.84    12034.33   1282.36 o 
  -8   8   3      374.10      362.17    178.17 o 
  -6   8   3    19429.06    26011.72   2027.08 o 
  -4   8   3     2373.84     2024.73    267.56 o 
  -2   8   3     7884.10     8836.75    398.72 o 
   0   8   3     3060.86     3320.06    266.11 o 
   2   8   3       19.48      167.76    111.07 o 
   4   8   3    11315.34    12129.59    746.34 o 
   6   8   3      438.28      575.70    200.38 o 
   8   8   3     4565.73     4916.43    632.19 o 
  10   8   3     2324.82     2492.94    485.66 o 
  12   8   3     4658.29     4425.70    649.93 o 
  14   8   3     2295.05     2172.25    482.32 o 
  16   8   3      108.06      206.25    352.62 o 
  18   8   3     2757.93     2873.46   1055.04 o 
 -17   9   3     3964.25     2468.79   1148.00 o 
 -15   9   3      228.28      328.44    262.18 o 
 -13   9   3      905.92      515.42    278.50 o 
 -11   9   3      366.82      110.66    151.56 o 
  -9   9   3      597.51      695.74    234.64 o 
  -7   9   3     5987.23     7137.95    565.37 o 
  -5   9   3      308.89      279.52    132.20 o 
  -3   9   3    18287.66    21762.75    821.49 o 
  -1   9   3      716.52      871.54    133.81 o 
   1   9   3     4402.36     5318.78    373.60 o 
   3   9   3     1423.40     1102.16    219.27 o 
   5   9   3     1662.41     2159.70    299.47 o 
   7   9   3     3422.22     3874.31    491.63 o 
   9   9   3     1287.42      803.52    300.65 o 
  11   9   3     6595.30     7511.99   1387.23 o 
  13   9   3       17.86      274.33    247.72 o 
  15   9   3     3977.08     3829.77    863.50 o 
 -14  10   3      118.91      271.95    252.55 o 
 -12  10   3     2214.38     1017.22   1115.07 o 
 -10  10   3        5.26      128.53    185.91 o 
  -8  10   3    16386.80    18826.64   1382.24 o 
  -6  10   3      172.62      259.94    153.47 o 
  -4  10   3     2675.40     3341.72    276.61 o 
  -2  10   3     1605.89     1710.59    228.05 o 
   0  10   3      132.19      179.82    105.64 o 
   2  10   3      219.86      316.98    119.65 o 
   4  10   3      173.39      155.98    179.87 o 
   6  10   3     6756.52     7360.80   1213.87 o 
   8  10   3      295.79      152.41    269.58 o 
  10  10   3      898.02      350.46    261.47 o 
  12  10   3     1351.01      818.55    340.70 o 
  14  10   3      162.29      389.07    407.05 o 
 -11  11   3     1305.99      224.07    319.94 o 
  -9  11   3     1214.91       76.26    245.37 o 
  -7  11   3      200.54       64.05    207.82 o 
  -5  11   3     6038.02     8351.20   1000.02 o 
  -3  11   3     1876.12     1402.87    607.74 o 
  -1  11   3     3730.59     3956.64   1235.85 o 
   1  11   3      388.65      656.24    375.33 o 
   3  11   3     1767.90      160.40    286.18 o 
   5  11   3       25.98       80.74    207.43 o 
   7  11   3        4.55       57.67    296.14 o 
  -6  12   3        0.50        3.77    783.25 o 
  -4  12   3      464.23      116.74    606.29 o 
  -2  12   3      499.35      146.87   1156.10 o 
   0  12   3      235.93        0.00    474.48 o 
   2  12   3        6.80       75.31    519.66 o 
   4  12   3       35.86        0.00    613.80 o 
 -26   0   4     1306.83     1291.49   1410.79 o 
 -24   0   4      154.37      270.57    840.33 o 
 -22   0   4      540.88      376.41    635.87 o 
 -20   0   4    41537.00    51558.38   9921.40 o 
 -18   0   4     9269.57    11395.73   2069.51 o 
 -16   0   4      979.54     1255.08    597.17 o 
 -14   0   4      143.03      531.37    399.50 o 
 -12   0   4     1158.32     1436.93    447.23 o 
 -10   0   4      382.05      294.07    246.96 o 
  -8   0   4      410.57      387.77    210.90 o 
  -6   0   4   953236.81  1600740.50 469598.56 o 
   4   0   4   115287.13   110781.85   5685.95 o 
   6   0   4    32993.96    33089.59   1687.15 o 
   8   0   4    30241.19    27472.61   1812.69 o 
  10   0   4      535.51      508.90    246.31 o 
  12   0   4   115472.82   114822.34   7896.66 o 
  14   0   4     8467.03     8315.97   1438.51 o 
  16   0   4      504.64      470.32    456.54 o 
  18   0   4     5784.16     4628.53   1835.45 o 
  20   0   4      154.75      221.86    648.66 o 
  22   0   4      995.70       15.06    572.53 o 
 -25   1   4     1913.72     1415.23   1041.02 o 
 -23   1   4     9119.98    10420.93   2594.76 o 
 -21   1   4       89.50      424.16    443.89 o 
 -19   1   4      260.65      297.63    310.30 o 
 -17   1   4    11049.46    13911.04   1527.90 o 
 -15   1   4    19634.71    23373.45   1760.25 o 
 -13   1   4     1322.84     1580.67    486.97 o 
 -11   1   4     2171.28     2126.42    318.17 o 
  -9   1   4    81957.59    91970.98  12053.33 o 
  -7   1   4      981.14     1327.91    236.52 o 
  -5   1   4   632080.50   816570.31  53167.07 o 
   5   1   4     4185.16     3810.72    280.06 o 
   7   1   4    33896.71    34634.29   1390.38 o 
   9   1   4    65459.36    60512.85   2426.13 o 
  11   1   4    72532.89    72559.72   3932.26 o 
  13   1   4     1539.15     1238.28    419.79 o 
  15   1   4      518.44      463.25    399.02 o 
  17   1   4       40.87      304.54    347.17 o 
  19   1   4      656.09      396.89    464.03 o 
  21   1   4     3292.34     1030.17   1004.18 o 
  23   1   4     1297.45     1041.57    883.30 o 
 -24   2   4       10.60       91.16    397.45 o 
 -22   2   4    11915.78    15655.67   2247.12 o 
 -20   2   4      559.01      951.56    533.31 o 
 -18   2   4      827.31     1426.45    515.22 o 
 -16   2   4    11650.93    13467.82   1272.40 o 
 -14   2   4    12601.85    12743.75   1083.23 o 
 -12   2   4      140.15      389.49    175.27 o 
 -10   2   4    13331.07    13014.90    617.20 o 
  -8   2   4   212829.30   211179.98   8165.52 o 
  -6   2   4     9376.92     8682.89    286.62 o 
  -4   2   4    22699.31    18664.83    372.83 o 
  -2   2   4   126823.45   137621.56   5930.62 o 
   0   2   4   174180.58   153148.05  10060.22 o 
   2   2   4   147419.30   157898.08   5209.92 o 
   4   2   4    10605.69    10180.89    448.05 o 
   6   2   4    26565.02    26219.67   1294.74 o 
   8   2   4     6883.39     7175.07    571.27 o 
  10   2   4    18152.81    17446.80   1061.22 o 
  12   2   4      154.72      231.96    241.65 o 
  14   2   4    28684.13    29918.38   2282.95 o 
  16   2   4     2606.25     2979.89    670.06 o 
  18   2   4     3044.31     2818.02    877.13 o 
  20   2   4       31.54       42.82    331.84 o 
  22   2   4      992.77      559.02    525.57 o 
 -25   3   4     3053.94     1632.48    813.36 o 
 -23   3   4       34.28       60.39    393.17 o 
 -21   3   4      897.37     1910.75    716.56 o 
 -19   3   4      443.66      503.78    346.64 o 
 -17   3   4     3147.58     3637.81    743.28 o 
 -15   3   4     6994.68     7366.43    727.51 o 
 -13   3   4    45695.16    45659.68   2081.30 o 
 -11   3   4    13961.52    13752.06    781.44 o 
  -9   3   4     5444.24     5192.15    481.52 o 
  -7   3   4    82582.20    77588.59   2289.24 o 
  -5   3   4      210.95      298.78     86.86 o 
  -3   3   4     1368.50     1392.93    100.87 o 
  -1   3   4     6090.18     6666.61    549.15 o 
   1   3   4    88980.70    84590.76   2107.54 o 
   3   3   4     5103.73     4199.63    199.87 o 
   5   3   4    71155.83    70372.48   2301.51 o 
   7   3   4     5790.01     5519.28    416.97 o 
   9   3   4       39.11       82.97    133.75 o 
  11   3   4    15349.09    14768.97   1121.56 o 
  13   3   4      517.12     1201.85    406.88 o 
  15   3   4       29.35      154.31    278.82 o 
  17   3   4      266.43      506.43    400.39 o 
  19   3   4     3472.15     2480.88    896.45 o 
  21   3   4      773.44      351.20    530.07 o 
  23   3   4      338.25      189.90    348.31 o 
 -24   4   4      305.18      348.24    361.45 o 
 -22   4   4      127.44      335.58    415.36 o 
 -20   4   4      937.39      974.14    435.82 o 
 -18   4   4     6583.53     8708.64   1350.73 o 
 -16   4   4       51.46      264.99    194.23 o 
 -14   4   4    29866.67    31786.76   1870.16 o 
 -12   4   4     2977.30     3649.66    449.58 o 
 -10   4   4     2735.49     3027.34    384.11 o 
  -8   4   4     8743.92     8354.67    435.75 o 
  -6   4   4    19545.60    20868.33    651.93 o 
  -4   4   4     7896.15     7926.23    334.34 o 
  -2   4   4     8056.27     8194.26    252.24 o 
   0   4   4    37047.63    38455.33   1007.59 o 
   2   4   4    41528.14    39001.75   1037.99 o 
   4   4   4    12000.49    11869.33    425.59 o 
   6   4   4    50739.73    49679.66   1658.21 o 
   8   4   4    21044.79    20376.66   1011.74 o 
  10   4   4     6470.45     5970.52    546.07 o 
  12   4   4     8709.95     8924.09    765.35 o 
  14   4   4     1146.97     1486.70    480.22 o 
  16   4   4     1101.29      644.79    403.09 o 
  18   4   4     4526.42     3140.81    894.46 o 
  20   4   4     1679.90     1152.45    782.62 o 
  22   4   4       53.55      802.46    748.78 o 
 -23   5   4       11.33     1438.53    733.39 o 
 -21   5   4      136.03     1173.99    539.91 o 
 -19   5   4      219.06      107.31    325.59 o 
 -17   5   4     1622.21     1363.89    410.91 o 
 -15   5   4    23745.19    24775.25   1673.23 o 
 -13   5   4     9913.45    10130.19    773.41 o 
 -11   5   4    45767.23    47670.23   2263.35 o 
  -9   5   4     6924.34     6184.84    414.27 o 
  -7   5   4    12867.48    13533.15    530.08 o 
  -5   5   4     3397.47     3884.60    226.07 o 
  -3   5   4     2356.06     2358.83    174.87 o 
  -1   5   4    32806.39    31036.66    990.78 o 
   1   5   4      249.95      256.69    119.31 o 
   3   5   4   124695.29   120068.65   3776.21 o 
   5   5   4     7047.34     7181.77    351.40 o 
   7   5   4    14415.10    14197.87    778.29 o 
   9   5   4      714.94      762.89    226.30 o 
  11   5   4      129.03       33.41    194.03 o 
  13   5   4       55.06      129.69    223.83 o 
  15   5   4      415.31      743.59    429.60 o 
  17   5   4    18398.36    21291.94   2090.63 o 
  19   5   4     2184.80     1651.53    651.02 o 
  21   5   4     4131.23     1835.69   1188.97 o 
 -22   6   4      241.74      152.41    494.01 o 
 -20   6   4      886.04     1624.24    613.12 o 
 -18   6   4        6.38        2.07    272.32 o 
 -16   6   4      681.54      573.41    327.84 o 
 -14   6   4     7195.13     7120.11    743.79 o 
 -12   6   4     2482.87     2188.45    405.74 o 
 -10   6   4       48.68      128.16    114.22 o 
  -8   6   4    14394.34    14053.36    696.09 o 
  -6   6   4      388.47      383.13    118.77 o 
  -4   6   4     2426.93     3118.41    286.06 o 
  -2   6   4       84.90       99.51     66.26 o 
   0   6   4    78044.91    84644.23   2476.45 o 
   2   6   4     3683.81     4112.22    254.62 o 
   4   6   4    26361.38    26859.00    968.85 o 
   6   6   4     3421.33     3703.06    325.38 o 
   8   6   4     4763.80     5144.65    553.51 o 
  10   6   4     3496.26     4341.94    531.33 o 
  12   6   4      849.76     1245.40    315.60 o 
  14   6   4      661.76      696.45    384.34 o 
  16   6   4        1.53       25.35    270.66 o 
  18   6   4      286.23      407.93    288.33 o 
  20   6   4     1672.65     1685.72    613.72 o 
 -21   7   4     1527.45     1465.98    592.39 o 
 -19   7   4      858.69      933.82    458.08 o 
 -17   7   4    10608.10    11783.49   1263.12 o 
 -15   7   4      139.85      582.71    346.22 o 
 -13   7   4     7688.20     7815.99   1311.58 o 
 -11   7   4      410.90      403.83    200.58 o 
  -9   7   4     5334.67     6775.45    479.24 o 
  -7   7   4     5503.12     5893.71    495.72 o 
  -5   7   4     2914.43     3259.07    350.31 o 
  -3   7   4     6181.74     5945.53    318.04 o 
  -1   7   4     2628.92     3228.55    268.74 o 
   1   7   4    26503.24    28182.30    844.12 o 
   3   7   4      145.48      127.93    130.39 o 
   5   7   4    22377.39    21579.12   2060.11 o 
   7   7   4     8699.25     8849.82   1099.48 o 
   9   7   4      890.57     1157.20    304.97 o 
  11   7   4     3108.03     2924.21    453.39 o 
  13   7   4     1658.54     2318.15    484.60 o 
  15   7   4     2339.09     2541.35    684.91 o 
  17   7   4      591.58     1027.29    438.77 o 
  19   7   4     3236.12     2356.21    636.57 o 
 -20   8   4     1769.15     2707.52    814.58 o 
 -18   8   4      118.88      250.64    292.04 o 
 -16   8   4     1099.08      921.90    449.59 o 
 -14   8   4     2064.56     2575.62    787.00 o 
 -12   8   4     1472.41     1419.25    444.85 o 
 -10   8   4      190.77      329.18    266.88 o 
  -8   8   4      138.11       48.67    150.18 o 
  -6   8   4     7754.43     9531.79    621.34 o 
  -4   8   4     2409.22     2582.05    228.01 o 
  -2   8   4     1940.28     2331.68    185.60 o 
   0   8   4     2173.11     2308.12    235.83 o 
   2   8   4      226.71      204.40    102.87 o 
   4   8   4       98.12        3.77    179.09 o 
   6   8   4       52.04      102.79    185.88 o 
   8   8   4     1194.08     1089.96    372.46 o 
  10   8   4     5396.02     5921.73   1127.02 o 
  12   8   4      642.44      751.09    301.54 o 
  14   8   4        2.46      218.45    232.18 o 
  16   8   4        2.71       56.51    286.90 o 
  18   8   4      196.02      328.71    318.42 o 
 -17   9   4       99.71     1103.09    904.82 o 
 -15   9   4      446.59      135.22    201.29 o 
 -13   9   4      276.09      265.31    257.86 o 
 -11   9   4     2787.94     2490.54    461.07 o 
  -9   9   4      781.82      806.11    241.89 o 
  -7   9   4     1263.28     1326.40    249.27 o 
  -5   9   4      204.90      117.93     94.18 o 
  -3   9   4       51.12      183.27     83.37 o 
  -1   9   4      168.61      268.31     92.78 o 
   1   9   4     1304.53     1647.08    197.87 o 
   3   9   4    11591.58    11511.09   1099.80 o 
   5   9   4     2494.99     3568.55    424.60 o 
   7   9   4      125.61      230.40    193.86 o 
   9   9   4       18.55      278.26    250.77 o 
  11   9   4      321.90      654.51    357.14 o 
  13   9   4      153.21      218.54    281.82 o 
  15   9   4     1880.71     2211.02    616.85 o 
 -14  10   4     1222.12      749.46    292.81 o 
 -12  10   4      165.95        5.38    252.59 o 
 -10  10   4      724.73      440.12    197.89 o 
  -8  10   4     1053.69     1407.66    399.28 o 
  -6  10   4     2999.56     3103.46    221.55 o 
  -4  10   4     1707.86     1757.88    456.37 o 
  -2  10   4     4624.73     4842.47    916.79 o 
   0  10   4      975.19     1102.89    319.79 o 
   2  10   4      336.63      218.77    107.84 o 
   4  10   4     1174.11      965.66    280.14 o 
   6  10   4        5.41       25.18    155.21 o 
   8  10   4     3388.23     2332.38   1020.72 o 
  10  10   4      388.54       42.42    190.31 o 
  12  10   4     3824.72     1685.31    697.85 o 
 -11  11   4      797.04      328.79    427.68 o 
  -9  11   4       22.49      146.64    247.12 o 
  -7  11   4      111.23      113.98    194.41 o 
  -5  11   4      335.16      429.42    273.98 o 
  -3  11   4       13.04        0.00    244.48 o 
  -1  11   4     1165.13     1039.26    531.62 o 
   1  11   4        3.11      298.84    328.66 o 
   3  11   4     1426.52     1084.56    534.90 o 
   5  11   4        6.17        0.00    208.62 o 
   9  11   4      203.96        0.00    574.75 o 
  -6  12   4      213.17      277.22    310.16 o 
  -4  12   4     2864.13     2053.09    705.35 o 
  -2  12   4      174.50      129.53    204.47 o 
   0  12   4     1010.22       29.05    268.84 o 
   2  12   4        5.29       90.38    523.42 o 
   4  12   4        1.94        0.00    817.14 o 
 -25   1   5     2053.87     1985.45    839.34 o 
 -23   1   5     4778.27     4277.30   1552.44 o 
 -21   1   5     4862.13     5887.64   1425.09 o 
 -19   1   5     4808.57     5757.32   1138.73 o 
 -17   1   5     3972.29     4094.03    907.37 o 
 -15   1   5    25180.15    25358.48   1931.14 o 
 -13   1   5    44415.28    52665.65   3260.43 o 
 -11   1   5      146.49      199.85    162.21 o 
  -9   1   5    24473.25    24883.04   1012.49 o 
  -7   1   5    83751.22    75503.23   2201.64 o 
  -5   1   5    13089.51    12458.63    438.56 o 
  -3   1   5     3333.60     3309.72    379.12 o 
  -1   1   5     4634.07     3374.72    189.56 o 
   1   1   5    34417.45    36014.45   1028.08 o 
   3   1   5      945.56     1044.15    155.59 o 
   5   1   5     6931.67     6804.20    412.48 o 
   7   1   5    41177.28    37992.28   1675.65 o 
   9   1   5     3673.36     3528.92    487.04 o 
  11   1   5    12472.69    10826.86    906.17 o 
  13   1   5      885.43     1003.57    421.87 o 
  15   1   5     5787.95     6135.78    819.65 o 
  17   1   5     1227.86     1266.57    503.48 o 
  19   1   5      671.16      571.72    528.16 o 
  21   1   5     4065.37     1806.39   1319.10 o 
  23   1   5     1745.80     1004.99    883.61 o 
 -24   2   5     2873.96      900.87    692.87 o 
 -22   2   5      507.16      236.16    402.28 o 
 -20   2   5        6.99      128.81    322.25 o 
 -18   2   5     1124.44     1418.10    466.53 o 
 -16   2   5      616.93      606.80    463.70 o 
 -14   2   5     1907.76     2022.48    457.80 o 
 -12   2   5    27143.19    26738.14   1370.92 o 
 -10   2   5    75613.53    78097.82   2749.81 o 
  -8   2   5    20382.79    20786.89    839.66 o 
  -6   2   5    66497.39    64435.52   1595.45 o 
  -4   2   5    19272.51    19240.57    415.70 o 
  -2   2   5   136385.63   130716.55   3865.13 o 
   0   2   5    11238.77    11021.55    338.91 o 
   2   2   5      138.19      114.83     71.06 o 
   4   2   5    17592.68    16389.59    593.97 o 
   6   2   5     7293.29     7051.82    452.78 o 
   8   2   5     1660.11     1377.35    315.45 o 
  10   2   5    20936.99    18940.66   1214.53 o 
  12   2   5      317.16      472.20    307.98 o 
  14   2   5     2574.86     2765.14    551.71 o 
  16   2   5      192.70      453.48    381.68 o 
  18   2   5     3537.03     4177.54   1167.37 o 
  20   2   5     3916.16     1876.39   1388.78 o 
  22   2   5      104.95       90.72    422.25 o 
 -25   3   5      215.33      332.24    584.49 o 
 -23   3   5       71.63       50.19    424.11 o 
 -21   3   5      830.11      604.76    425.48 o 
 -19   3   5    18382.59    23186.99   1892.22 o 
 -17   3   5     6390.48     7459.93    839.38 o 
 -15   3   5     1006.44     1371.95    402.33 o 
 -13   3   5     4252.41     5253.99    508.05 o 
 -11   3   5      131.23      254.29    142.04 o 
  -9   3   5     1234.07      943.52    161.49 o 
  -7   3   5     6902.31     5986.08    276.12 o 
  -5   3   5    94308.19    84856.58   2367.91 o 
  -3   3   5    52593.63    52642.18   1308.19 o 
  -1   3   5    64209.44    61159.71   2288.97 o 
   1   3   5     5371.00     5751.00    331.03 o 
   3   3   5     6843.58     6579.92    250.22 o 
   5   3   5      463.44      465.63    124.33 o 
   7   3   5     6100.52     6080.50    359.15 o 
   9   3   5    36139.79    36000.29   1579.61 o 
  11   3   5    13562.51    14096.74   1162.75 o 
  13   3   5    32419.52    36491.46   2272.80 o 
  15   3   5     2313.41     1978.99    500.66 o 
  17   3   5      271.08      178.74    326.06 o 
  19   3   5        0.18      107.21    382.36 o 
  21   3   5      229.54      172.25    393.50 o 
 -24   4   5       47.66       22.15    376.53 o 
 -22   4   5     3551.91     2294.95    765.12 o 
 -20   4   5     2654.33     2649.50    899.74 o 
 -18   4   5      541.18      473.34    325.94 o 
 -16   4   5    11952.42    13353.12   1143.70 o 
 -14   4   5    31790.18    33635.48   1736.54 o 
 -12   4   5     3584.82     4112.48    431.01 o 
 -10   4   5      592.65      970.90    201.74 o 
  -8   4   5    34352.21    33245.64   1119.37 o 
  -6   4   5    32184.62    28748.68    851.47 o 
  -4   4   5    43143.16    38585.58    966.27 o 
  -2   4   5    62261.20    60791.63   2704.22 o 
   0   4   5    63954.65    64299.88   1915.40 o 
   2   4   5      470.15      595.61    122.84 o 
   4   4   5    46014.70    48729.33   1590.26 o 
   6   4   5     2227.82     2329.42    284.77 o 
   8   4   5       51.39      117.09    149.50 o 
  10   4   5     6726.87     7260.66    674.98 o 
  12   4   5    39469.25    41175.58   2189.35 o 
  14   4   5     5275.42     5538.11    745.74 o 
  16   4   5    15590.59    16923.71   1465.32 o 
  18   4   5      409.38      521.28    411.36 o 
  20   4   5      910.95     1148.74    598.46 o 
  22   4   5       96.27      581.49    505.07 o 
 -23   5   5       52.63     1247.23    715.93 o 
 -21   5   5      371.24      202.43    567.78 o 
 -19   5   5      512.80      104.37    276.28 o 
 -17   5   5     2190.35     2096.55    528.97 o 
 -15   5   5     3573.73     4024.65    555.50 o 
 -13   5   5        0.53      137.73    206.75 o 
 -11   5   5       20.16      204.24    152.98 o 
  -9   5   5     7556.44     7700.42    498.65 o 
  -7   5   5    62627.29    60808.69   2041.41 o 
  -5   5   5     3952.42     3452.93    215.29 o 
  -3   5   5    22911.03    23512.16    526.03 o 
  -1   5   5     1159.86     1236.09    206.36 o 
   1   5   5     5299.81     5471.06    298.26 o 
   3   5   5     1181.18     1281.36    191.97 o 
   5   5   5    12235.26    11827.74    577.51 o 
   7   5   5    14021.54    13731.38    775.00 o 
   9   5   5       28.55       51.66    155.23 o 
  11   5   5     9636.15    10112.86    893.82 o 
  13   5   5      745.00      650.11    276.25 o 
  15   5   5     5387.03     5995.10   1115.93 o 
  17   5   5       35.02      279.74    356.65 o 
  19   5   5      608.82      262.16    399.94 o 
  21   5   5      918.86      301.35    422.56 o 
 -22   6   5      630.37      854.25    689.22 o 
 -20   6   5      698.83      711.69    452.87 o 
 -18   6   5      564.23      379.75    382.01 o 
 -16   6   5     2685.18     2557.98    490.90 o 
 -14   6   5     2446.29     2553.85    492.34 o 
 -12   6   5    11382.60    11659.17    828.29 o 
 -10   6   5    22001.54    21350.61   1106.12 o 
  -8   6   5     7444.34     7257.42    565.47 o 
  -6   6   5      498.76      511.75    150.03 o 
  -4   6   5    15826.75    19213.66    746.58 o 
  -2   6   5     4993.66     4714.01    144.88 o 
   0   6   5     6661.79     7194.53    275.00 o 
   2   6   5    35533.42    35869.16   1204.54 o 
   4   6   5    27755.27    28498.87   1059.45 o 
   6   6   5    15316.59    17181.22    884.35 o 
   8   6   5     1145.21     1449.33    268.08 o 
  10   6   5      186.84      343.22    208.15 o 
  12   6   5     3619.53     4564.26    727.21 o 
  14   6   5     4316.91     5787.13    839.21 o 
  16   6   5     2148.37     2516.15    714.51 o 
  18   6   5     7194.12     7116.38   1242.75 o 
  20   6   5     2298.56     2448.08    769.28 o 
 -21   7   5      183.99      328.57    438.82 o 
 -19   7   5      682.41      931.90    439.76 o 
 -17   7   5       16.19     1311.33   1041.09 o 
 -15   7   5     1734.87     1776.68    410.46 o 
 -13   7   5      637.04     2480.35   1260.03 o 
 -11   7   5     5551.53     5638.02    789.47 o 
  -9   7   5      582.38     1076.18    569.27 o 
  -7   7   5     1067.82      861.45    237.17 o 
  -5   7   5       70.66       88.91     62.07 o 
  -3   7   5      615.74      562.65     88.75 o 
  -1   7   5     2606.28     2493.75    280.76 o 
   1   7   5     3518.01     3359.36    435.70 o 
   3   7   5     1326.29     1655.37    247.91 o 
   5   7   5     1379.82     1490.35    310.22 o 
   7   7   5     1027.97     1401.89    273.09 o 
   9   7   5      388.74      513.74    205.67 o 
  11   7   5      372.48      617.11    278.00 o 
  13   7   5      189.54      237.03    298.07 o 
  15   7   5     1670.07     1879.24    478.53 o 
  17   7   5       85.70      288.74    318.61 o 
  19   7   5      518.56      602.27    384.72 o 
 -20   8   5        6.78      611.03    511.43 o 
 -18   8   5      125.86      356.79    345.81 o 
 -16   8   5      288.02      547.47    365.35 o 
 -14   8   5     7972.79     8890.50   1198.22 o 
 -12   8   5       94.64      487.20    361.93 o 
 -10   8   5     6236.25     6154.76    644.85 o 
  -8   8   5     1538.65     1141.01    278.02 o 
  -6   8   5     1641.56     1702.23    254.99 o 
  -4   8   5     1289.36     1216.14    178.59 o 
  -2   8   5     5518.36     6142.84    689.90 o 
   0   8   5    17771.98    19491.93    886.96 o 
   2   8   5     3359.80     3070.00    430.19 o 
   4   8   5    28250.49    33100.16   1652.46 o 
   6   8   5     5627.65     6338.78    884.23 o 
   8   8   5     1832.73     1796.14    383.83 o 
  10   8   5      346.17      436.30    260.49 o 
  12   8   5      832.85      698.31    337.98 o 
  14   8   5      670.30      704.27    332.72 o 
  16   8   5      403.65      160.08    312.97 o 
 -17   9   5     1485.37     1226.70    484.76 o 
 -15   9   5      273.02      362.58    281.98 o 
 -13   9   5      470.42      368.16    270.30 o 
 -11   9   5      484.25      624.41    272.90 o 
  -9   9   5     5499.06     5732.56    580.95 o 
  -7   9   5     4943.41     4840.29    463.45 o 
  -5   9   5     4481.20     4415.70    456.52 o 
  -3   9   5     1124.73     1335.75    314.88 o 
  -1   9   5     1748.63     2397.51    447.83 o 
   1   9   5     3938.02     4358.14    456.92 o 
   3   9   5     1530.48     1795.75    197.92 o 
   5   9   5       22.52      234.19    220.80 o 
   7   9   5     8600.33     9796.75   1378.48 o 
   9   9   5     2233.69     2591.21    453.77 o 
  11   9   5     2531.60     2887.68    726.26 o 
  13   9   5       71.99       18.03    207.40 o 
  15   9   5      583.88      271.63    322.51 o 
 -14  10   5      275.01       55.95    212.96 o 
 -12  10   5     1549.15     1244.89    451.73 o 
 -10  10   5      113.08      148.46    207.75 o 
  -8  10   5     2631.12     2355.79    466.46 o 
  -6  10   5       91.36      515.32    306.34 o 
  -4  10   5       92.13       90.50    203.16 o 
  -2  10   5     1858.91     1444.49    650.72 o 
   0  10   5      728.36      527.80    365.46 o 
   2  10   5     1500.97     1904.88    340.63 o 
   4  10   5       23.84      254.51    151.16 o 
   6  10   5     3887.94     2526.28   1555.26 o 
   8  10   5        8.24       70.48    230.36 o 
  10  10   5      218.99      496.91    278.27 o 
  12  10   5      392.15      400.59    295.73 o 
 -11  11   5       60.84      346.03    362.03 o 
  -9  11   5     1351.22     1554.46    731.22 o 
  -7  11   5     1441.95     1686.04    519.18 o 
  -5  11   5     4366.99     3822.24    986.19 o 
  -3  11   5     5325.59     6039.44    737.21 o 
  -1  11   5     2729.40     3195.65   1420.58 o 
   1  11   5       25.72      298.31    293.10 o 
   3  11   5       55.50       82.74    240.49 o 
   5  11   5      919.51        3.77    251.53 o 
   7  11   5      163.10       57.24    238.71 o 
  -6  12   5       97.22      530.89    307.07 o 
  -4  12   5      212.04      326.98    431.60 o 
  -2  12   5        1.80        7.53    337.47 o 
   0  12   5       25.52      210.74    227.19 o 
   2  12   5      123.85        7.53    305.00 o 
   4  12   5      414.20       54.02    223.46 o 
 -26   0   6     1064.99     1659.58   1480.44 o 
 -24   0   6      471.03      682.28    730.94 o 
 -22   0   6     1140.68     1464.01   1520.51 o 
 -20   0   6    12629.87    16133.21   5160.07 o 
 -18   0   6      572.58      387.16    445.01 o 
 -16   0   6    96644.02   112272.05  22706.87 o 
 -14   0   6    25912.73    25792.55   5142.50 o 
 -12   0   6    20807.30    17494.34   2477.05 o 
 -10   0   6   118471.31   123814.06   6674.04 o 
  -8   0   6     3188.22     3507.06    439.21 o 
  -6   0   6   157709.41   164565.53  12664.67 o 
  -4   0   6    33703.59    38580.48   1797.60 o 
  -2   0   6   403470.88   512159.22  37350.08 o 
   0   0   6    66758.24    76826.52   3552.02 o 
   4   0   6   693414.50   747572.69  65923.09 o 
   6   0   6      536.13      556.89    278.20 o 
   8   0   6    61790.41    56997.94   3096.45 o 
  10   0   6    42729.55    42974.53   3041.72 o 
  12   0   6    38341.43    36277.43   2871.93 o 
  14   0   6     8043.51     9173.64   1337.69 o 
  16   0   6      499.04      386.38    564.01 o 
  18   0   6    16680.91    18624.90   2725.19 o 
  20   0   6      187.55       37.68    546.36 o 
  22   0   6     4188.97     3185.56   2729.19 o 
 -25   1   6      163.39      213.47    642.87 o 
 -23   1   6       13.85      441.23    312.99 o 
 -21   1   6     3816.05     4405.66   1328.88 o 
 -19   1   6    11517.24    11201.10   1284.29 o 
 -17   1   6      783.42     1039.15    475.09 o 
 -15   1   6     1246.07     1152.27    405.75 o 
 -13   1   6    91473.99    97199.39   4697.74 o 
 -11   1   6   102413.64   107591.85   4828.37 o 
  -9   1   6      370.44      311.52    147.27 o 
  -7   1   6    10371.78     9900.31    443.64 o 
  -5   1   6   119700.66   111960.88   2634.57 o 
   1   1   6   240646.97   223867.33   7763.54 o 
   3   1   6   141584.77   132747.64   4549.92 o 
   5   1   6    42444.76    39752.26   1578.69 o 
   7   1   6    83035.17    79205.10   3849.86 o 
   9   1   6    18341.03    17173.34   1027.27 o 
  11   1   6     5877.30     6541.43    687.52 o 
  13   1   6     6419.37     7148.10    847.55 o 
  15   1   6    19587.54    21420.29   1920.19 o 
  17   1   6      344.70      312.83    408.32 o 
  19   1   6     5044.79     4136.23   1150.23 o 
  21   1   6     3022.09     1884.08   1423.54 o 
  23   1   6     4160.34     1193.74   1140.60 o 
 -26   2   6       64.28        8.98    660.92 o 
 -24   2   6      650.37      638.69    507.81 o 
 -22   2   6     4097.02     3024.54   1271.35 o 
 -20   2   6    12384.57    14301.44   2067.49 o 
 -18   2   6     1196.53     1920.80    560.09 o 
 -16   2   6     2647.90     3201.67    597.64 o 
 -14   2   6    23747.36    21836.24   1269.21 o 
 -12   2   6    29655.14    29875.73   1242.34 o 
 -10   2   6     4973.52     4957.16    402.40 o 
  -8   2   6    79945.91    77911.30   6366.25 o 
  -6   2   6   100630.31   100298.04   2720.22 o 
  -4   2   6     6515.46     5645.10    228.57 o 
   0   2   6    21373.62    21348.17    623.28 o 
   2   2   6    58870.47    53072.71   1421.53 o 
   4   2   6    26419.29    22569.78    809.56 o 
   6   2   6   243800.13   234451.36  10497.12 o 
   8   2   6    13624.87    11620.14    865.18 o 
  10   2   6    19316.73    17445.96   1391.59 o 
  12   2   6    13142.69    13339.29   1383.12 o 
  14   2   6      179.73       50.18    421.98 o 
  16   2   6       36.16      258.48    321.27 o 
  18   2   6     8115.34     9251.84   1511.23 o 
  20   2   6     4471.18     1905.31   1705.47 o 
  22   2   6      110.40        0.00    531.77 o 
 -25   3   6      268.25      225.74    355.80 o 
 -23   3   6     3559.80     2848.96   1109.30 o 
 -21   3   6       38.91       57.39    315.24 o 
 -19   3   6       12.27      404.89    339.98 o 
 -17   3   6       75.16       95.24    236.48 o 
 -15   3   6    13793.65    15439.52   1075.02 o 
 -13   3   6    12798.05    11943.47    738.76 o 
 -11   3   6     5503.19     6882.52    559.35 o 
  -9   3   6     3738.74     3230.52    247.11 o 
  -7   3   6    16791.58    14869.54    518.69 o 
  -5   3   6      252.62      463.27     85.39 o 
  -3   3   6   134350.06   126962.56   4920.98 o 
  -1   3   6    36687.27    35954.73   1226.27 o 
   1   3   6      472.90      286.64     82.11 o 
   3   3   6   114545.70   112842.81   3495.59 o 
   5   3   6     7683.51     6929.54    322.30 o 
   7   3   6     4511.77     4305.14    361.87 o 
   9   3   6      260.74      272.43    252.78 o 
  11   3   6    31200.70    30688.30   1976.65 o 
  13   3   6      683.47      807.65    351.89 o 
  15   3   6     5534.44     6643.16   1047.26 o 
  17   3   6     8674.88     9501.60   1310.32 o 
  19   3   6      862.99      238.84    385.27 o 
  21   3   6     1248.70      177.16    433.86 o 
 -24   4   6        1.95      389.90    451.20 o 
 -22   4   6     4418.45     2818.54    943.04 o 
 -20   4   6       82.74      488.77    384.95 o 
 -18   4   6     4572.66     5927.92    806.23 o 
 -16   4   6      774.79      751.04    328.48 o 
 -14   4   6     4853.04     5647.26    652.52 o 
 -12   4   6     1019.33     1286.67    319.73 o 
 -10   4   6      654.03      594.63    218.09 o 
  -8   4   6    39850.88    38107.84   1298.76 o 
  -6   4   6      118.68       70.54     72.63 o 
  -4   4   6    91808.81    85068.05   2337.77 o 
  -2   4   6    10378.53    11180.57    587.18 o 
   0   4   6    50090.93    52874.34   1838.25 o 
   2   4   6    17309.04    15988.67    545.85 o 
   4   4   6     1776.61     2134.08    190.96 o 
   6   4   6      349.36      430.27    157.16 o 
   8   4   6      917.09     1041.36    209.27 o 
  10   4   6    32974.77    32904.54   1612.93 o 
  12   4   6     1978.27     2274.33    581.34 o 
  14   4   6     5970.32     5729.71    728.69 o 
  16   4   6     2191.53     2029.45    507.12 o 
  18   4   6       21.67      308.26    384.84 o 
  20   4   6        6.93       55.96    300.86 o 
 -23   5   6      540.72      820.93    542.65 o 
 -21   5   6     1232.72      474.73    332.40 o 
 -19   5   6     6499.21     8250.95   1293.84 o 
 -17   5   6      278.17      316.70    241.69 o 
 -15   5   6     9749.07    10459.55   1080.06 o 
 -13   5   6     2684.75     3511.68    447.94 o 
 -11   5   6    28136.95    28752.89   1289.79 o 
  -9   5   6      195.16      373.09    144.08 o 
  -7   5   6    56773.95    57018.78   2389.25 o 
  -5   5   6    99836.16   101099.40   3111.89 o 
  -3   5   6      289.23      522.76    190.47 o 
  -1   5   6    51520.52    53281.72   2615.77 o 
   1   5   6      470.70      386.13    105.75 o 
   3   5   6    19426.71    19653.81    638.55 o 
   5   5   6    23248.97    23452.90    927.58 o 
   7   5   6    18783.48    18980.01   1143.73 o 
   9   5   6    13251.42    13829.81    884.32 o 
  11   5   6      217.11      482.28    246.58 o 
  13   5   6    29133.69    30165.39   1843.65 o 
  15   5   6      327.73      137.99    197.75 o 
  17   5   6     5888.09     3993.03   1327.06 o 
  19   5   6     1385.57      806.64    571.57 o 
  21   5   6     1616.05     1724.77    817.24 o 
 -22   6   6     3129.40     3452.56    975.62 o 
 -20   6   6     2315.24     2060.80    771.42 o 
 -18   6   6       13.72      207.42    283.53 o 
 -16   6   6     1635.37     1856.97    460.52 o 
 -14   6   6     2471.61     2720.46    437.39 o 
 -12   6   6     4063.87     3816.70    490.67 o 
 -10   6   6    15128.76    13937.33   1320.11 o 
  -8   6   6    14253.92    14509.19    743.06 o 
  -6   6   6    24983.80    26096.36    900.95 o 
  -4   6   6     6119.84     6374.66    514.54 o 
  -2   6   6    84728.98    90572.49   4357.55 o 
   0   6   6     1007.59      900.23    102.07 o 
   2   6   6     2407.05     2437.94    175.41 o 
   4   6   6     4162.46     4903.04    321.93 o 
   6   6   6    20177.34    19700.85    853.82 o 
   8   6   6      429.47      400.51    189.79 o 
  10   6   6    24756.79    28423.23   1626.12 o 
  12   6   6     7108.45     8499.14    823.12 o 
  14   6   6     2976.26     3416.15    694.80 o 
  16   6   6       10.08       31.31    235.64 o 
  18   6   6     2530.86     2655.04    731.46 o 
  20   6   6       50.54      416.02    410.60 o 
 -21   7   6      115.79      678.23    438.07 o 
 -19   7   6     1194.89      979.48    500.62 o 
 -17   7   6     7526.97     9131.25   1165.47 o 
 -15   7   6     4426.79     4047.52    884.04 o 
 -13   7   6    19425.55    19195.90   1495.84 o 
 -11   7   6      314.65      305.73    148.63 o 
  -9   7   6     2337.76     1971.38    261.20 o 
  -7   7   6      182.02      176.77    118.64 o 
  -5   7   6    20945.18    20708.71    678.95 o 
  -3   7   6    22281.56    23386.12   1317.62 o 
  -1   7   6     1589.52     1580.57    472.82 o 
   1   7   6    59174.99    60836.45   2182.96 o 
   3   7   6     3680.47     3982.10    285.53 o 
   5   7   6    11860.39    13878.12    660.20 o 
   7   7   6      808.90      748.10    251.28 o 
   9   7   6     8243.06     8740.00    889.14 o 
  11   7   6     2592.35     2989.53    424.19 o 
  13   7   6     3094.41     2472.87    464.42 o 
  15   7   6     9682.39    12457.33   1419.90 o 
  17   7   6      595.03      739.40    362.90 o 
 -20   8   6      842.32      943.84    435.82 o 
 -18   8   6      259.14      334.56    333.78 o 
 -16   8   6     1560.99     1319.10    416.45 o 
 -14   8   6      351.10     1857.55    855.89 o 
 -12   8   6       13.26       86.81    176.19 o 
 -10   8   6    14644.73    14793.92    821.61 o 
  -8   8   6      328.03      342.07    127.10 o 
  -6   8   6     3902.66     3927.88    298.21 o 
  -4   8   6      144.27      265.64    189.62 o 
  -2   8   6    17643.45    19686.83   1223.22 o 
   0   8   6      150.06      117.04    162.92 o 
   2   8   6     1598.66     1588.73    175.87 o 
   4   8   6     3621.62     4578.73    492.79 o 
   6   8   6       24.10       70.39    210.23 o 
   8   8   6     2671.37     2563.10    575.40 o 
  10   8   6      560.83      310.01    217.10 o 
  12   8   6     4812.37     4462.22    805.63 o 
  14   8   6       35.10      432.17    329.69 o 
  16   8   6      109.87      260.88    262.86 o 
 -17   9   6     1691.44      362.82    289.96 o 
 -15   9   6      537.81      281.22    235.21 o 
 -13   9   6     2645.04     1972.54    420.09 o 
 -11   9   6     4220.91     5065.80    875.76 o 
  -9   9   6     4367.48     3829.97    472.27 o 
  -7   9   6     3498.16     3064.84    241.52 o 
  -5   9   6      135.48      325.30    239.36 o 
  -3   9   6      111.62      221.99    277.62 o 
  -1   9   6       59.41      471.79    275.04 o 
   1   9   6     2235.82     1938.07    439.21 o 
   3   9   6     6068.39     6629.22    763.43 o 
   5   9   6     3389.26     3703.21    740.44 o 
   7   9   6     2382.65     1761.86    696.52 o 
   9   9   6      838.87      724.85    276.51 o 
  11   9   6      270.14      494.93    334.32 o 
  13   9   6      278.23      370.12    317.34 o 
  15   9   6      197.45      335.66    225.91 o 
 -14  10   6      358.40      340.33    705.53 o 
 -12  10   6       22.57      149.67    397.69 o 
 -10  10   6     3346.03     2406.54   1119.46 o 
  -8  10   6      587.81     1145.93    404.00 o 
  -6  10   6     7735.03     9778.47   1008.24 o 
  -4  10   6     3071.84     2945.13    494.01 o 
  -2  10   6     3837.75     4176.49    978.91 o 
   0  10   6     1305.31     1184.09    429.80 o 
   2  10   6      862.46      265.63    265.34 o 
   4  10   6      984.54      718.25    243.05 o 
   6  10   6     1112.61      911.35    362.09 o 
   8  10   6     2503.56     1850.69    704.41 o 
  10  10   6      682.46      332.42    220.47 o 
  12  10   6      754.62      872.29    359.45 o 
 -11  11   6      685.20      280.99    451.86 o 
  -9  11   6       37.04      212.55    280.38 o 
  -7  11   6      251.84      266.11    271.74 o 
  -5  11   6      567.29      998.29    364.40 o 
  -3  11   6      196.82      154.09    199.89 o 
  -1  11   6     1632.49     1115.02    757.78 o 
   1  11   6      249.29      182.14    258.17 o 
   3  11   6     1572.24     1300.58    543.06 o 
   5  11   6      273.76      104.29    310.69 o 
   7  11   6     1092.15      109.83    392.87 o 
   9  11   6      616.35        4.76    374.49 o 
  -6  12   6      457.31      451.43    399.48 o 
  -4  12   6     3021.38     3374.77    659.13 o 
  -2  12   6       23.63      433.99    440.58 o 
   0  12   6     1471.21      915.50    829.17 o 
   2  12   6      441.98        2.48    231.98 o 
 -25   1   7      499.42      588.99    887.78 o 
 -23   1   7     5253.12     7313.78   1817.36 o 
 -21   1   7     2647.83     2943.09   1030.79 o 
 -19   1   7     8747.11     9823.36   1376.97 o 
 -17   1   7     2994.71     3030.45    594.10 o 
 -15   1   7     2234.41     2103.86    448.84 o 
 -13   1   7    20268.16    21157.93   1490.46 o 
 -11   1   7    26785.17    30064.11   1588.42 o 
  -9   1   7    67227.48    61676.80   2311.17 o 
  -7   1   7    86885.88    81507.76   2295.27 o 
  -5   1   7   274446.41   281799.31   9990.66 o 
  -3   1   7     1081.04     1466.68    488.81 o 
  -1   1   7     6769.80     7056.31    279.72 o 
   1   1   7     8463.21     8228.10    351.64 o 
   3   1   7     4002.88     3220.43    261.19 o 
   5   1   7    21727.38    19512.10    874.66 o 
   7   1   7    43520.25    41466.10   1901.73 o 
   9   1   7    81967.16    86610.00   4491.53 o 
  11   1   7    10753.65    10903.63   1053.76 o 
  13   1   7    11537.79    11237.56   1255.73 o 
  15   1   7     1208.26     1627.68    522.58 o 
  17   1   7       23.54       54.54    281.40 o 
  19   1   7      111.03      357.24    396.04 o 
  21   1   7     1033.36      392.29    665.85 o 
 -26   2   7      454.96     1043.76    721.18 o 
 -24   2   7       56.20      206.67    452.01 o 
 -22   2   7     2907.85     1888.79   1106.82 o 
 -20   2   7     1760.13     1583.75    487.82 o 
 -18   2   7       12.65       96.56    258.24 o 
 -16   2   7     5618.56     5812.10    745.68 o 
 -14   2   7     9814.47    10946.93    866.12 o 
 -12   2   7     4668.69     5078.14    516.95 o 
 -10   2   7     6687.05     6810.28    396.44 o 
  -8   2   7    55716.58    57903.03   1912.52 o 
  -6   2   7    56371.45    51999.77   1416.07 o 
  -4   2   7    56913.34    51519.83   2774.14 o 
  -2   2   7   213867.19   216060.81  11987.30 o 
   0   2   7    29419.27    28249.11    594.31 o 
   2   2   7    50207.23    41896.68   1356.67 o 
   4   2   7     7951.16     6565.12    414.66 o 
   6   2   7   103759.98   100603.32   4749.51 o 
   8   2   7    20050.81    20341.56   1084.16 o 
  10   2   7     7893.40     8142.19    744.43 o 
  12   2   7    24428.14    23700.10   1862.39 o 
  14   2   7       50.75      261.68    206.97 o 
  16   2   7     1562.90     1537.01    552.72 o 
  18   2   7       55.20      171.37    272.23 o 
  20   2   7     2733.39     1206.81    987.72 o 
  22   2   7      441.32      316.47    617.37 o 
 -25   3   7     4024.80     2426.11   1292.69 o 
 -23   3   7        6.30      135.08    433.67 o 
 -21   3   7     4107.90     3329.75    918.08 o 
 -19   3   7      144.91      584.03    423.45 o 
 -17   3   7    16226.13    17447.70   1301.35 o 
 -15   3   7    19486.87    19033.47   1317.17 o 
 -13   3   7     6022.47     7723.58    669.09 o 
 -11   3   7    34613.64    37524.69   2173.60 o 
  -9   3   7     6933.82     6762.19    490.79 o 
  -7   3   7    39492.91    41132.93   3124.48 o 
  -5   3   7    45294.83    43821.56   2006.00 o 
  -3   3   7   208142.38   203139.06   8098.21 o 
  -1   3   7    24002.55    26427.53   1212.62 o 
   1   3   7    28949.16    27968.95    763.30 o 
   3   3   7    72108.88    68450.72   2042.06 o 
   5   3   7    22194.80    20846.40    806.77 o 
   7   3   7     4911.32     4296.45    377.70 o 
   9   3   7     7516.71     7732.53    708.42 o 
  11   3   7     5172.70     5010.27    805.13 o 
  13   3   7     1749.48     1838.99    574.63 o 
  15   3   7    12780.81    15306.45   1845.51 o 
  17   3   7     1662.58      989.18    529.42 o 
  19   3   7     4258.67     1006.83    949.65 o 
  21   3   7     2907.97      737.77    829.49 o 
 -24   4   7      513.54      215.51    698.15 o 
 -22   4   7     3216.80     1717.70    876.40 o 
 -20   4   7      273.38      341.80    334.79 o 
 -18   4   7     5551.66     6334.49    868.92 o 
 -16   4   7     1159.20     1340.55    373.77 o 
 -14   4   7    39357.03    40913.36   2127.59 o 
 -12   4   7    16956.09    16890.73    935.92 o 
 -10   4   7     2731.06     2889.84    311.13 o 
  -8   4   7    48513.79    46413.47   1461.55 o 
  -6   4   7      206.93      219.47     89.87 o 
  -4   4   7    57051.40    55243.59   2103.58 o 
  -2   4   7     2732.43     2899.12    585.19 o 
   0   4   7   187374.81   196581.25   6565.36 o 
   2   4   7    81988.88    71236.46   2841.82 o 
   4   4   7    40314.15    39096.17   1396.50 o 
   6   4   7     2376.92     2529.22    248.70 o 
   8   4   7      343.69      122.99    173.14 o 
  10   4   7      103.87      106.60    175.00 o 
  12   4   7     5705.78     5390.62    709.45 o 
  14   4   7    19110.70    21494.40   1958.73 o 
  16   4   7     6594.73     8484.19    983.35 o 
  18   4   7     2615.37     1687.64    625.60 o 
  20   4   7       22.73      475.92    420.72 o 
 -23   5   7      381.34     1216.87    769.01 o 
 -21   5   7      369.11      726.67    428.05 o 
 -19   5   7     8620.91    10230.58   1342.62 o 
 -17   5   7      462.09      560.85    407.17 o 
 -15   5   7     1583.00     1499.03    439.69 o 
 -13   5   7       22.10       99.43    168.66 o 
 -11   5   7    12966.63    12607.88    722.81 o 
  -9   5   7      875.81     1051.03    183.21 o 
  -7   5   7     1635.94     1803.38    195.19 o 
  -5   5   7    21952.43    21180.26    910.92 o 
  -3   5   7     1886.78     1019.22    303.59 o 
  -1   5   7      887.97     1016.14    330.10 o 
   1   5   7     1113.57     1039.88    123.16 o 
   3   5   7     2682.74     3133.22    196.90 o 
   5   5   7     3624.16     3950.18    563.09 o 
   7   5   7     1208.87     1287.00    321.81 o 
   9   5   7     8903.13     8434.01    733.09 o 
  11   5   7      894.84      797.32    332.97 o 
  13   5   7      539.75      654.21    325.04 o 
  15   5   7     6021.39     6087.24    984.33 o 
  17   5   7       14.12       57.67    363.94 o 
  19   5   7      162.67      237.38    374.26 o 
 -22   6   7     1243.88     1217.11    631.75 o 
 -20   6   7     1337.79     1173.36    463.28 o 
 -18   6   7     2124.68     1892.02    589.34 o 
 -16   6   7     5458.27     6238.00    921.15 o 
 -14   6   7    10610.86    11921.98    890.13 o 
 -12   6   7      449.95      828.92    219.01 o 
 -10   6   7    16522.64    17927.08    804.74 o 
  -8   6   7    17553.74    17829.47    759.50 o 
  -6   6   7     5650.42     6577.48    394.32 o 
  -4   6   7      250.62      363.45    247.02 o 
  -2   6   7    27466.60    29274.29   1331.43 o 
   0   6   7     7033.34     8598.73    615.02 o 
   2   6   7      650.33      544.41    152.95 o 
   4   6   7    21844.67    21740.64    789.59 o 
   6   6   7      424.41      364.23    172.11 o 
   8   6   7      938.43     1191.27    374.51 o 
  10   6   7     4041.58     4926.80    794.27 o 
  12   6   7     7138.13     8350.35    736.57 o 
  14   6   7     1735.71     2217.25    522.22 o 
  16   6   7      305.44      380.79    302.40 o 
  18   6   7     4515.31     4702.46   1090.85 o 
 -21   7   7       11.32      306.86    356.23 o 
 -19   7   7      722.71      305.20    277.38 o 
 -17   7   7      778.11      610.90    451.80 o 
 -15   7   7     1960.85     2865.83    901.18 o 
 -13   7   7       11.38      202.94    181.89 o 
 -11   7   7     3566.54     3674.37    350.86 o 
  -9   7   7      152.02       88.75     93.57 o 
  -7   7   7     1371.63     1402.26    124.69 o 
  -5   7   7    14407.60    19021.22   2214.62 o 
  -3   7   7     2268.15     2057.91    431.86 o 
  -1   7   7      150.36      157.54    169.55 o 
   1   7   7     7146.00     6872.03    386.43 o 
   3   7   7     1361.63     1342.05    228.21 o 
   5   7   7     3423.55     3356.55    447.01 o 
   7   7   7    13430.52    13229.99    818.85 o 
   9   7   7       33.20       96.91    162.72 o 
  11   7   7      512.59      604.62    284.91 o 
  13   7   7      244.64      254.35    258.96 o 
  15   7   7     2559.57     2138.00    576.27 o 
  17   7   7      172.86       80.84    243.01 o 
 -20   8   7      677.79      810.19    418.78 o 
 -18   8   7      342.81      971.25    404.03 o 
 -16   8   7     2710.56     2117.58    727.25 o 
 -14   8   7      850.84      871.96    393.80 o 
 -12   8   7     7490.79     9480.99    905.45 o 
 -10   8   7     2783.33     3164.64    374.26 o 
  -8   8   7    13732.39    13334.47   1807.97 o 
  -6   8   7      956.53      824.09    327.64 o 
  -4   8   7      478.59      795.99    324.82 o 
  -2   8   7    12849.59    13102.12   1440.21 o 
   0   8   7      175.57      286.92    236.89 o 
   2   8   7     1630.82     1987.88    162.85 o 
   4   8   7     1758.08     2047.02    398.29 o 
   6   8   7     4976.11     4991.30   1242.84 o 
   8   8   7     1765.01     1884.40    451.09 o 
  10   8   7       13.26      217.18    254.30 o 
  12   8   7     4573.86     3649.83    622.41 o 
  14   8   7     2332.66     2306.28    552.81 o 
  16   8   7     1932.67     1517.54    551.66 o 
 -17   9   7       27.18      307.38    270.33 o 
 -15   9   7      836.90      469.73    212.13 o 
 -13   9   7     2431.86     2154.23    529.51 o 
 -11   9   7      182.50      260.67    125.29 o 
  -9   9   7     6566.92     5279.29   1251.40 o 
  -7   9   7     1915.72     2486.44    654.99 o 
  -5   9   7     7914.34     9744.72   1134.72 o 
  -3   9   7      442.77      728.37    306.39 o 
  -1   9   7     1221.60     1211.96    354.56 o 
   1   9   7      964.65     1093.09    358.27 o 
   3   9   7     1045.89      989.42    167.69 o 
   5   9   7     4908.56     5541.79   1142.50 o 
   7   9   7      120.33       65.78    181.70 o 
   9   9   7     5394.44     6200.54    672.66 o 
  11   9   7      481.26      622.26    305.20 o 
  13   9   7       68.02      359.03    295.43 o 
 -14  10   7     3807.46     3719.95   2648.11 o 
 -12  10   7       42.56        0.00    420.35 o 
 -10  10   7     1981.29     1874.82    510.90 o 
  -8  10   7       37.31      127.27    244.91 o 
  -6  10   7      482.61      183.75    267.53 o 
  -4  10   7       38.70      158.10    225.51 o 
  -2  10   7      284.35      487.90    294.23 o 
   0  10   7     3061.14     1829.64    699.72 o 
   2  10   7      116.01      311.74    338.01 o 
   4  10   7     5633.18     5838.97   1289.81 o 
   6  10   7       86.31       73.44    196.01 o 
   8  10   7       45.71      620.31    369.48 o 
  10  10   7      549.46      113.70    230.13 o 
  12  10   7       76.97      143.46    369.37 o 
 -11  11   7     1597.90     1582.75    728.13 o 
  -9  11   7      272.96      291.87    327.69 o 
  -7  11   7      454.67      256.05    273.96 o 
  -5  11   7      428.50      831.56    488.30 o 
  -3  11   7     1933.43      902.25    500.67 o 
  -1  11   7      181.33       96.67    315.35 o 
   1  11   7        3.59      577.92    293.24 o 
   3  11   7     1905.11      885.04    521.87 o 
   5  11   7      800.50      423.84    358.24 o 
   7  11   7     1256.96        0.00    555.89 o 
  -6  12   7       13.82       75.24    331.39 o 
  -4  12   7      122.81      188.35    325.96 o 
  -2  12   7       54.52      377.61    324.21 o 
   0  12   7       63.97      547.61    525.82 o 
   2  12   7       17.21      346.47    409.84 o 
 -26   0   8     1137.98     3392.10   2125.54 o 
 -24   0   8    12104.89    24668.70   5212.30 o 
 -22   0   8     8035.47     9748.76   2349.70 o 
 -20   0   8    25648.19    32260.89   6749.21 o 
 -18   0   8     8502.69    10970.55   1564.59 o 
 -16   0   8    10149.20    10545.70   1372.51 o 
 -14   0   8     5349.40     5642.82    921.55 o 
 -12   0   8    88114.84    88506.73   5212.66 o 
 -10   0   8    92042.10    88534.21   5510.73 o 
  -8   0   8   131490.31   120028.39   5943.65 o 
  -6   0   8    33078.98    31127.11   1046.05 o 
  -2   0   8   363000.00   368901.25  16969.91 o 
   0   0   8    80168.36    80765.85   4071.61 o 
   2   0   8    36911.43    33517.34   1652.81 o 
   4   0   8     5377.49     5500.27    634.50 o 
   6   0   8   209797.17   214260.03  13021.70 o 
   8   0   8      757.91      863.45    635.65 o 
  10   0   8    30153.98    33014.90   2966.29 o 
  12   0   8    10587.38     9827.72   3478.52 o 
  14   0   8     3394.76     2637.96    788.32 o 
  16   0   8     9017.82     9465.11   1555.14 o 
  18   0   8     4363.79     4717.90   1228.40 o 
  20   0   8    10585.66    12025.15   8678.59 o 
  22   0   8      882.26     1229.55   1355.73 o 
 -25   1   8       19.25      127.78    601.63 o 
 -23   1   8       31.08       25.05    611.38 o 
 -21   1   8     6405.12     7772.53   1759.17 o 
 -19   1   8     1037.06     1337.63    681.73 o 
 -17   1   8      283.94      266.28    293.21 o 
 -15   1   8     1709.81     2664.10    507.50 o 
 -13   1   8     4525.96     4917.72    760.80 o 
 -11   1   8   127003.33   125463.34   5759.42 o 
  -9   1   8    25911.00    25983.15    863.18 o 
  -7   1   8     9338.21     7122.55    321.12 o 
  -5   1   8   116608.27   119534.71   7977.42 o 
  -3   1   8     6901.09     5684.20    281.96 o 
  -1   1   8    84038.77    82292.02   2246.33 o 
   1   1   8    32301.64    28646.91   1029.10 o 
   3   1   8    88980.76    84517.60   3082.85 o 
   5   1   8       27.02      121.39    151.50 o 
   7   1   8      786.06      778.64    274.15 o 
   9   1   8       39.45       44.49    188.92 o 
  11   1   8     4121.75     4477.89    587.90 o 
  13   1   8    38502.27    37922.05   2525.19 o 
  15   1   8    10038.59    10572.90   1446.20 o 
  17   1   8     1552.29     1219.68    558.69 o 
  19   1   8     1542.27      846.39    700.71 o 
  21   1   8       97.57        3.77    397.02 o 
 -26   2   8      213.76      172.98    507.72 o 
 -24   2   8       27.66       20.34    482.66 o 
 -22   2   8     4486.65     3751.92   1053.82 o 
 -20   2   8     4283.46     4277.39   1087.85 o 
 -18   2   8     7916.95     8267.13   1379.65 o 
 -16   2   8      101.79      285.48    209.83 o 
 -14   2   8    43055.11    43571.34   2665.47 o 
 -12   2   8      447.48      607.55    264.11 o 
 -10   2   8    19600.64    19110.09    781.28 o 
  -8   2   8    87289.76    86901.94   2837.79 o 
  -6   2   8    13684.57    10622.17    441.38 o 
  -4   2   8   293393.13   299300.22  11987.86 o 
  -2   2   8       99.52       64.96    111.96 o 
   0   2   8     8095.38     8971.34    172.46 o 
   2   2   8     5339.02     5617.63    305.52 o 
   4   2   8    15774.48    13896.12    655.45 o 
   6   2   8     5772.76     5584.39    402.54 o 
   8   2   8     8354.26     6975.72    558.07 o 
  10   2   8    45609.22    46338.37   2819.20 o 
  12   2   8     4181.98     4235.27    881.40 o 
  14   2   8      109.07      222.51    287.35 o 
  16   2   8    11357.91    11551.12   1408.55 o 
  18   2   8       10.20        4.78    379.22 o 
  20   2   8       40.08       39.87    364.56 o 
  22   2   8     2368.79     1702.62   1071.50 o 
 -25   3   8        6.52       92.47    641.63 o 
 -23   3   8      767.32      844.68    498.34 o 
 -21   3   8      871.30      615.47    429.07 o 
 -19   3   8     6359.48     8242.12    928.12 o 
 -17   3   8     6830.11     7560.42   1015.72 o 
 -15   3   8    27690.59    29302.18   1706.21 o 
 -13   3   8    66969.13    70578.52   3189.69 o 
 -11   3   8       67.22       10.47    129.01 o 
  -9   3   8    21599.68    22812.25   1075.02 o 
  -7   3   8    15052.20    14141.82    665.92 o 
  -5   3   8    14651.98    12044.09    551.13 o 
  -3   3   8     1112.52     1550.13    229.43 o 
  -1   3   8    76230.52    67030.27   1987.94 o 
   1   3   8    34028.63    34726.52   1067.03 o 
   3   3   8      242.06      303.70     96.63 o 
   5   3   8    52404.44    52384.57   1921.25 o 
   7   3   8       36.15      260.61    128.41 o 
   9   3   8      331.23      337.76    230.85 o 
  11   3   8      286.58      102.79    188.75 o 
  13   3   8    17591.78    18350.63   1480.11 o 
  15   3   8      520.00      688.56    431.89 o 
  17   3   8      870.96      615.73    477.79 o 
  19   3   8      166.16      212.67    398.97 o 
  21   3   8        3.89        9.30    453.18 o 
 -24   4   8       49.27      362.37    563.99 o 
 -22   4   8      488.97      347.04    374.25 o 
 -20   4   8     2831.00     3585.11    894.66 o 
 -18   4   8      550.11      907.57    405.41 o 
 -16   4   8     1910.10     2242.86    414.09 o 
 -14   4   8    12495.63    13209.58    923.81 o 
 -12   4   8     2599.87     2771.48    377.71 o 
 -10   4   8     7374.42     6607.25    641.41 o 
  -8   4   8     2063.42     2315.98    239.46 o 
  -6   4   8     2869.06     2926.09    143.24 o 
  -4   4   8     4218.84     5118.45    627.82 o 
  -2   4   8    10725.58    12910.15    670.89 o 
   0   4   8     5037.32     5010.88    156.78 o 
   2   4   8    43184.29    40183.29   1156.55 o 
   4   4   8     1486.58     1545.70    221.13 o 
   6   4   8    36509.66    35205.92   1377.55 o 
   8   4   8     1658.45     1709.24    321.22 o 
  10   4   8     5287.52     6100.11    793.89 o 
  12   4   8    25452.35    26227.99   1617.59 o 
  14   4   8      544.45      662.48    311.79 o 
  16   4   8        4.93      109.98    256.92 o 
  18   4   8      809.25      465.17    407.03 o 
  20   4   8     1488.95      719.82    472.90 o 
 -23   5   8      166.54      390.50    356.39 o 
 -21   5   8       68.61      225.05    370.98 o 
 -19   5   8     2602.74     2651.41    771.41 o 
 -17   5   8     8163.35     7921.02    867.77 o 
 -15   5   8    26986.49    28053.70   1649.76 o 
 -13   5   8       83.57       87.23    135.77 o 
 -11   5   8    16759.03    16022.32    866.71 o 
  -9   5   8        0.99       87.90    106.83 o 
  -7   5   8     4610.10     5185.33    277.82 o 
  -5   5   8      156.00      150.33    236.30 o 
  -3   5   8    34533.18    34139.32   1963.48 o 
  -1   5   8     4441.06     4384.81    360.06 o 
   1   5   8     3301.37     3098.34    195.77 o 
   3   5   8    11514.04    11251.39    544.14 o 
   5   5   8      494.30      606.47    178.29 o 
   7   5   8     6946.29     6231.48    532.07 o 
   9   5   8     1696.26     2183.64    356.70 o 
  11   5   8    16697.64    17529.29   1363.33 o 
  13   5   8     8583.50    10758.34   1028.76 o 
  15   5   8     9487.90    12195.22   1539.80 o 
  17   5   8     1066.55      769.70    497.46 o 
  19   5   8      452.07      330.43    363.94 o 
 -22   6   8      225.40      168.27    269.81 o 
 -20   6   8      289.04      100.33    296.05 o 
 -18   6   8      226.06      135.07    212.42 o 
 -16   6   8     1037.00     1352.80    341.72 o 
 -14   6   8        1.41     2517.26   1683.41 o 
 -12   6   8       85.95      225.42    161.35 o 
 -10   6   8     7419.68     7496.34    530.34 o 
  -8   6   8     1005.62      953.05    171.51 o 
  -6   6   8    12547.53    14186.60   1383.93 o 
  -4   6   8     8711.48     9362.19    855.51 o 
  -2   6   8      873.95      876.10    266.26 o 
   0   6   8     1751.29     1520.30    426.60 o 
   2   6   8     1457.40     1267.73    220.34 o 
   4   6   8    35058.07    34493.54   1279.35 o 
   6   6   8     1609.32     1460.23    306.85 o 
   8   6   8    11248.77    12192.98    818.44 o 
  10   6   8     1938.55     2060.50    454.07 o 
  12   6   8       42.30      278.62    242.47 o 
  14   6   8      196.75       30.39    285.28 o 
  16   6   8      281.73      353.98    286.09 o 
  18   6   8      143.12      216.60    293.22 o 
 -21   7   8      142.06      591.06    342.39 o 
 -19   7   8     1619.53      232.33    388.78 o 
 -17   7   8     1169.57     1117.98    395.39 o 
 -15   7   8     1651.84     1238.79    329.54 o 
 -13   7   8     9726.35    10227.18   1611.79 o 
 -11   7   8     1508.11     1069.16    267.32 o 
  -9   7   8        1.10      152.54    110.32 o 
  -7   7   8     7086.13     7099.87    825.00 o 
  -5   7   8    13135.40    14584.43   1003.21 o 
  -3   7   8     8925.87    10721.96    782.71 o 
  -1   7   8     1082.22     1230.48    383.44 o 
   1   7   8    25714.79    27250.85   1588.28 o 
   3   7   8     1571.62     1620.25    253.40 o 
   5   7   8    14081.13    15038.48    944.02 o 
   7   7   8    10823.86    11544.23    737.21 o 
   9   7   8     5170.34     4566.57    496.16 o 
  11   7   8     3788.30     5251.84    678.23 o 
  13   7   8        5.13       20.92    280.58 o 
  15   7   8     2000.56     2173.34    604.30 o 
  17   7   8     1384.97     1201.17    483.92 o 
 -20   8   8        4.93       40.00    312.05 o 
 -18   8   8      155.80       29.29    351.02 o 
 -16   8   8      303.06      225.34    272.29 o 
 -14   8   8        5.15      134.97    231.86 o 
 -12   8   8       83.60      110.91    142.80 o 
 -10   8   8    10511.08    12293.18    979.99 o 
  -8   8   8     1250.62     1380.30    524.93 o 
  -6   8   8     1099.21     1425.48    412.48 o 
  -4   8   8     1542.25     1568.17    431.13 o 
  -2   8   8      783.80     1386.45    494.68 o 
   0   8   8      144.99      228.90    236.03 o 
   2   8   8      334.64      255.63    107.93 o 
   4   8   8     7016.90     8403.25    605.29 o 
   6   8   8     2179.70     2086.46    392.15 o 
   8   8   8     2833.48     3427.73    500.97 o 
  10   8   8      151.11      442.68    241.73 o 
  12   8   8       73.17      273.38    195.96 o 
  14   8   8      178.95      377.60    243.30 o 
  16   8   8      885.49     1436.33    519.38 o 
 -17   9   8     1549.71      723.74    488.53 o 
 -15   9   8     1484.10      650.30    362.93 o 
 -13   9   8     1906.26      848.66    478.95 o 
 -11   9   8       40.36       82.79     97.96 o 
  -9   9   8      619.51      408.77    289.64 o 
  -7   9   8      325.67      475.68    316.12 o 
  -5   9   8     1440.73     2001.21    472.09 o 
  -3   9   8     6151.78     6295.44    905.54 o 
  -1   9   8     8166.56    11552.58    957.55 o 
   1   9   8     2401.28     2049.32    545.29 o 
   3   9   8     5516.86     5609.44   1001.91 o 
   5   9   8      384.23      476.94    224.91 o 
   7   9   8     2215.11     1254.72    471.51 o 
   9   9   8     2355.94     1775.43    512.00 o 
  11   9   8      719.13      622.50    392.51 o 
  13   9   8     2819.09     3084.88    542.08 o 
 -14  10   8     1215.69     2535.20   2253.97 o 
 -12  10   8      142.68      153.70    376.27 o 
 -10  10   8     1209.01      727.21    496.89 o 
  -8  10   8      138.31      541.62    281.45 o 
  -6  10   8     1082.10     1040.99    360.51 o 
  -4  10   8      671.19      569.94    323.06 o 
  -2  10   8      391.20      542.63    277.56 o 
   0  10   8       54.01      264.69    376.70 o 
   2  10   8     3745.81     2122.33    961.83 o 
   4  10   8     1494.94      836.36    492.50 o 
   6  10   8     4801.64     3126.29   2277.32 o 
   8  10   8     1691.84      842.30    480.06 o 
  10  10   8     3562.06     1592.06    760.01 o 
 -11  11   8       32.37      536.49    803.46 o 
  -9  11   8      184.63      461.72    369.22 o 
  -7  11   8      110.89      484.90    321.93 o 
  -5  11   8      156.63      441.72    312.50 o 
  -3  11   8       51.65      169.28    306.01 o 
  -1  11   8      451.09      119.44    202.02 o 
   1  11   8      253.82      136.48    256.02 o 
   3  11   8      433.41      637.27    441.35 o 
   5  11   8      125.25      296.03    340.42 o 
   7  11   8      177.82        8.10    409.93 o 
  -4  12   8     1119.84     1539.10    562.16 o 
  -2  12   8      113.24      246.47    232.79 o 
   0  12   8        0.08      468.35    383.53 o 
 -25   1   9     2387.95     3702.13   1174.27 o 
 -23   1   9     4299.51     5628.85   1370.23 o 
 -21   1   9     9149.05    11765.44   1631.28 o 
 -19   1   9    11478.48    14984.93   2712.87 o 
 -17   1   9     2032.24     2347.08    547.73 o 
 -15   1   9     2979.78     3442.77    487.70 o 
 -13   1   9    12811.83    12059.77    855.76 o 
 -11   1   9     3565.21     3844.82    324.30 o 
  -9   1   9    21814.54    27088.93   2910.89 o 
  -7   1   9     1961.40      825.03    295.81 o 
  -5   1   9    38392.68    37885.98   1339.92 o 
  -3   1   9    15575.22    17615.36    548.03 o 
  -1   1   9     3092.49     3417.79    224.82 o 
   1   1   9    98796.66    93907.86   3253.03 o 
   3   1   9    13516.59    12250.29    715.62 o 
   5   1   9    46071.90    43023.96   1780.62 o 
   7   1   9      412.38      638.77    277.16 o 
   9   1   9     9455.66    11389.30    953.34 o 
  11   1   9      826.48      860.32    319.06 o 
  13   1   9     2004.09     2438.62    613.30 o 
  15   1   9     7316.69     7396.64    999.36 o 
  17   1   9     4210.34     5269.14    957.35 o 
  19   1   9     6424.51     6699.72   2702.89 o 
  21   1   9      712.01      129.68    352.35 o 
 -26   2   9       30.39      379.55    446.66 o 
 -24   2   9     2053.26     2775.78    865.85 o 
 -22   2   9     1398.88     1011.65    527.71 o 
 -20   2   9       13.57      111.97    313.15 o 
 -18   2   9     5654.85     6423.73    972.60 o 
 -16   2   9    25559.79    31174.73   2214.62 o 
 -14   2   9      578.02      770.26    262.35 o 
 -12   2   9    39558.84    38731.16   1475.69 o 
 -10   2   9    13002.40    11706.68    544.04 o 
  -8   2   9    50421.31    44983.54   1553.34 o 
  -6   2   9    11268.94    13407.34    505.14 o 
  -4   2   9    71395.91    96358.82  19337.48 o 
  -2   2   9    19838.59    18093.18    524.49 o 
   0   2   9     1473.08     1456.60    100.29 o 
   2   2   9     1258.16     1147.59    162.94 o 
   4   2   9   106904.94    93996.19   3438.31 o 
   6   2   9     1617.86     3511.55   1158.03 o 
   8   2   9    11625.16     9664.44    944.01 o 
  10   2   9     9829.12    10244.75    940.48 o 
  12   2   9    29689.60    30181.31   1977.61 o 
  14   2   9    10452.56    11990.34   1294.44 o 
  16   2   9     8425.35    10254.15   1340.47 o 
  18   2   9      527.13       24.15    442.41 o 
  20   2   9       40.89       76.39    514.25 o 
 -25   3   9     2882.16     3077.06   1156.73 o 
 -23   3   9      762.71      802.94    642.64 o 
 -21   3   9     7549.80     7858.06   1921.23 o 
 -19   3   9     3754.06     3876.88   1111.53 o 
 -17   3   9      280.55      292.35    238.78 o 
 -15   3   9     2401.92     2881.35    497.99 o 
 -13   3   9    20292.80    22601.06   1160.48 o 
 -11   3   9    63030.92    59843.04   2425.50 o 
  -9   3   9     4235.49     4543.68    464.02 o 
  -7   3   9   164657.86   162591.67   5448.83 o 
  -5   3   9      185.86      152.59     96.06 o 
  -3   3   9    11523.58    13363.19    849.85 o 
  -1   3   9    26209.59    24507.79   2001.80 o 
   1   3   9    17978.37    14897.31    707.00 o 
   3   3   9    52154.09    48724.25   1620.77 o 
   5   3   9      561.21      553.16    126.12 o 
   7   3   9   146535.13   145685.72   7118.45 o 
   9   3   9      893.89     1028.74    313.69 o 
  11   3   9     3093.80     3255.17    583.36 o 
  13   3   9      106.79      217.99    310.94 o 
  15   3   9     2452.73     1866.30    560.50 o 
  17   3   9      872.24      386.51    378.62 o 
  19   3   9      332.87      174.04    428.55 o 
  21   3   9     6467.71     6487.15   3344.47 o 
 -24   4   9     2110.08      900.27    640.27 o 
 -22   4   9      849.16      450.54    433.42 o 
 -20   4   9     6481.96     6758.03   2062.80 o 
 -18   4   9    10373.08    11971.10   1578.19 o 
 -16   4   9      326.07      343.60    196.61 o 
 -14   4   9    27254.67    27523.97   1429.10 o 
 -12   4   9      972.38     1031.38    288.54 o 
 -10   4   9    91557.21    87751.82   5060.24 o 
  -8   4   9    13226.67    11669.22   1024.50 o 
  -6   4   9      138.36      108.60     71.49 o 
  -4   4   9    25831.57    24585.91   1335.50 o 
  -2   4   9     7104.62     7330.19    486.47 o 
   0   4   9    15886.71    16768.75    424.66 o 
   2   4   9    10743.42    10504.76    377.13 o 
   4   4   9    66560.40    64296.60   2162.71 o 
   6   4   9    31408.76    29888.84   1292.98 o 
   8   4   9     1112.89     1068.63    364.75 o 
  10   4   9    60208.72    62286.52   3089.29 o 
  12   4   9     4400.74     5213.54    759.87 o 
  14   4   9     1642.13     2249.64    513.65 o 
  16   4   9      174.02       81.09    274.77 o 
  18   4   9     7791.95     7890.31   1288.13 o 
  20   4   9      247.08      390.50    367.25 o 
 -23   5   9       26.34      301.13    455.51 o 
 -21   5   9       69.32      883.09    435.13 o 
 -19   5   9     1014.83      741.63    321.21 o 
 -17   5   9      113.10       15.07    284.82 o 
 -15   5   9     2683.56     2100.74    464.53 o 
 -13   5   9    21051.28    19197.96   1283.90 o 
 -11   5   9      274.06      231.76    134.17 o 
  -9   5   9    19093.75    18811.44   2246.06 o 
  -7   5   9      113.50       66.28     57.82 o 
  -5   5   9    11956.00    10917.38   1150.95 o 
  -3   5   9    27558.01    26938.72   1221.58 o 
  -1   5   9    12766.15    13995.76    683.93 o 
   1   5   9    15040.82    13448.67    481.67 o 
   3   5   9     5015.66     5492.93    301.64 o 
   5   5   9    11179.04    11765.44    604.10 o 
   7   5   9    12656.59    12112.15    718.99 o 
   9   5   9    26183.32    27557.69   1447.08 o 
  11   5   9     8654.04     9166.73    862.65 o 
  13   5   9     2661.95     3253.40    551.55 o 
  15   5   9     1802.88     1756.56    583.39 o 
  17   5   9        7.92      462.78    534.68 o 
  19   5   9       20.56      191.38    354.34 o 
 -22   6   9      453.81      551.52    356.31 o 
 -20   6   9       79.47      183.12    296.91 o 
 -18   6   9     3060.82     1755.44    605.71 o 
 -16   6   9     6885.21     6932.58   1160.15 o 
 -14   6   9     5427.80     5216.01    934.31 o 
 -12   6   9     1891.72      740.47    384.05 o 
 -10   6   9     7856.56     9084.50    596.34 o 
  -8   6   9     2249.64     1765.08    235.13 o 
  -6   6   9     6061.61     5855.58    727.02 o 
  -4   6   9    22532.60    24598.80   1608.08 o 
  -2   6   9    31209.37    34551.50   2152.51 o 
   0   6   9    40479.98    44635.41   2648.68 o 
   2   6   9     7344.92     7028.78    485.22 o 
   4   6   9      148.18      115.51     79.46 o 
   6   6   9     2762.12     3054.98    305.54 o 
   8   6   9      934.15      951.46    279.80 o 
  10   6   9     1259.47      936.13    292.06 o 
  12   6   9     5523.38     5493.03    754.64 o 
  14   6   9    10186.50    10067.54   1658.15 o 
  16   6   9     1040.21      439.30    405.24 o 
  18   6   9      290.27      373.25    333.13 o 
 -21   7   9      500.90      346.33    364.12 o 
 -19   7   9       26.87        0.00    329.39 o 
 -17   7   9     2328.89     1239.81    666.35 o 
 -15   7   9      143.23      542.47    350.61 o 
 -13   7   9      703.41      240.14    167.02 o 
 -11   7   9       97.02      296.30    166.31 o 
  -9   7   9      812.68      819.60    142.56 o 
  -7   7   9     4166.84     4076.00    729.06 o 
  -5   7   9      341.67      289.52    271.14 o 
  -3   7   9     1245.35     1492.44    400.33 o 
  -1   7   9     6380.81     7056.44   1481.19 o 
   1   7   9       64.38       41.77    208.59 o 
   3   7   9     1452.46     1171.90    254.25 o 
   5   7   9     3288.08     3669.82    423.53 o 
   7   7   9     2082.26     1462.92    265.76 o 
   9   7   9     1595.94     1778.86    348.80 o 
  11   7   9     2131.13     2044.06    496.83 o 
  13   7   9      562.16      621.13    326.41 o 
  15   7   9     1278.77     1362.19    609.95 o 
  17   7   9      247.20      417.46    416.56 o 
 -20   8   9     2237.15      639.31    470.10 o 
 -18   8   9      202.38       91.26    225.59 o 
 -16   8   9     8582.21     7001.32   3413.29 o 
 -14   8   9     1036.16      396.35    189.48 o 
 -12   8   9     4746.92     4728.87    502.56 o 
 -10   8   9     1278.83     1416.38    185.58 o 
  -8   8   9     2041.12     2423.77    794.47 o 
  -6   8   9    22485.90    26790.88   1767.00 o 
  -4   8   9     3758.15     4743.51    654.70 o 
  -2   8   9    49432.32    59702.00   3721.52 o 
   0   8   9     1008.71     1385.80    533.33 o 
   2   8   9    15926.50    19869.89   1710.01 o 
   4   8   9     1769.97     2266.77    332.65 o 
   6   8   9     1155.56      987.64    288.50 o 
   8   8   9      965.81     1148.95    288.44 o 
  10   8   9       62.38      289.44    219.86 o 
  12   8   9     3900.94     3818.88    570.06 o 
  14   8   9       13.92      210.23    247.03 o 
 -17   9   9      608.53      512.21    335.13 o 
 -15   9   9       78.90      279.79    206.79 o 
 -13   9   9     3683.19     3427.26    643.70 o 
 -11   9   9     1023.46      896.57    440.80 o 
  -9   9   9     3683.97     3978.28    678.37 o 
  -7   9   9      115.83      180.41    216.31 o 
  -5   9   9    15321.42    17138.67   1323.70 o 
  -3   9   9      834.85     1019.10    404.30 o 
  -1   9   9     7340.60     8771.31    980.38 o 
   1   9   9     7641.91     8744.54   1787.53 o 
   3   9   9      106.99      359.18    421.40 o 
   5   9   9     6007.88     6771.68   1775.93 o 
   7   9   9       24.43      188.36    165.23 o 
   9   9   9     4809.26     5070.49   1139.63 o 
  11   9   9       31.68      174.01    293.82 o 
  13   9   9     2953.72     2945.35    827.91 o 
 -14  10   9      955.37      910.15    864.77 o 
 -12  10   9        4.90      241.95    408.79 o 
 -10  10   9     3722.75     2334.52    751.40 o 
  -8  10   9       16.00      104.49    278.23 o 
  -6  10   9     1657.80     1914.27    415.63 o 
  -4  10   9     4016.97     3981.53    842.86 o 
  -2  10   9       44.62      323.04    274.42 o 
   0  10   9     2707.51     2021.06    746.45 o 
   2  10   9       10.31      146.17    272.39 o 
   4  10   9     5540.45     4932.69   1521.84 o 
   6  10   9       11.87      220.66    468.12 o 
   8  10   9       18.23       44.61    489.04 o 
  10  10   9     2087.71     1517.44    666.38 o 
 -11  11   9     2923.04     3393.37   1149.71 o 
  -9  11   9      657.60      248.95    290.96 o 
  -7  11   9     2542.08     2083.43    634.83 o 
  -5  11   9      382.77      510.78    304.66 o 
  -3  11   9      997.46      852.79    461.49 o 
  -1  11   9     1151.43      697.27    490.33 o 
   1  11   9       16.02      142.74    255.18 o 
   3  11   9     1567.49     1478.53    733.86 o 
   5  11   9      736.60       89.58    349.45 o 
   7  11   9     2249.28      100.93    474.80 o 
  -4  12   9        7.00       84.91    283.85 o 
  -2  12   9      349.35      280.50    300.96 o 
   0  12   9      109.24      283.37    321.60 o 
 -26   0  10      369.50      201.66    579.29 o 
 -24   0  10      217.42     1102.96   1023.25 o 
 -22   0  10    24590.66    34529.94   7273.67 o 
 -20   0  10      244.70      704.84    636.49 o 
 -18   0  10     5899.45     9022.10   1473.58 o 
 -16   0  10    42366.25    46984.17   4738.24 o 
 -14   0  10     1794.49     3043.88    565.20 o 
 -12   0  10     6201.44     7174.57   1351.35 o 
 -10   0  10     6036.48     5224.19    667.61 o 
  -8   0  10    80220.05    89388.84   4203.99 o 
  -6   0  10     5489.11     6232.57    387.74 o 
  -4   0  10    65135.28    69361.48   2907.97 o 
  -2   0  10   503956.63   547836.13  40938.05 o 
   0   0  10      816.91      363.22    180.69 o 
   2   0  10   132042.88   138727.66  10017.31 o 
   4   0  10    96033.66    96696.98   4997.94 o 
   6   0  10    53701.27    49055.89   3688.30 o 
   8   0  10   111213.41   106588.51   7830.41 o 
  10   0  10    40548.15    41034.67   3203.76 o 
  12   0  10     9388.42     9463.53   1361.64 o 
  14   0  10     2801.07     2347.71    986.29 o 
  16   0  10     7437.15     9704.38   2008.40 o 
  18   0  10     1605.54     1308.04    986.75 o 
  20   0  10      667.38      785.92    832.26 o 
 -25   1  10     1066.51     1812.78    792.22 o 
 -23   1  10       50.70      188.47    419.69 o 
 -21   1  10     3490.23     3021.72    820.79 o 
 -19   1  10    24335.46    28380.74   3375.35 o 
 -17   1  10     8628.39     9415.67   1191.81 o 
 -15   1  10      921.33      974.75    306.60 o 
 -13   1  10     6527.33     7155.94    651.10 o 
 -11   1  10     9849.85    10170.53    545.77 o 
  -9   1  10      157.95      191.58    144.75 o 
  -7   1  10     5000.17     4529.30    335.17 o 
  -5   1  10   159941.47   147411.38   5265.06 o 
  -3   1  10     4093.18     3082.84    222.84 o 
  -1   1  10    66688.38    57350.90   1361.56 o 
   1   1  10    91901.43    83394.59   3073.25 o 
   3   1  10     5839.58     5400.48    349.19 o 
   5   1  10    56170.53    58073.43   2701.30 o 
   7   1  10     2236.78     2340.09    511.13 o 
   9   1  10    19610.39    20931.08   1635.35 o 
  11   1  10     4481.42     5592.88    835.25 o 
  13   1  10    13982.27    13924.08   1340.87 o 
  15   1  10     6164.66     6173.12    971.00 o 
  17   1  10     5245.47     4645.77   1037.97 o 
  19   1  10     1169.72      743.42    626.74 o 
  21   1  10      320.25      618.11    510.38 o 
 -26   2  10     2684.13     3574.05   1726.33 o 
 -24   2  10     4752.55     5967.46   1488.79 o 
 -22   2  10      460.41      370.55    354.34 o 
 -20   2  10     8454.52    12325.89   1385.61 o 
 -18   2  10     6819.78     7395.07    860.44 o 
 -16   2  10     8537.62     8958.83    879.29 o 
 -14   2  10     4391.29     4828.12    583.93 o 
 -12   2  10    50678.11    49232.36   2233.30 o 
 -10   2  10    44515.15    41899.65   1615.90 o 
  -8   2  10    34791.17    37219.44   2050.99 o 
  -6   2  10      108.21       76.52     96.70 o 
  -2   2  10    47672.21    51108.64   1847.26 o 
   0   2  10    77273.80    75317.69   1734.38 o 
   2   2  10    73346.54    68856.26   2494.14 o 
   4   2  10    52101.09    47564.34   1965.71 o 
   6   2  10    61412.23    58891.34   2603.67 o 
   8   2  10      321.58      470.48    236.40 o 
  10   2  10     5126.83     5108.84    668.90 o 
  12   2  10    17122.26    16282.08   1331.88 o 
  14   2  10    10269.38    10383.60   1247.61 o 
  16   2  10      194.43      395.84    364.57 o 
  18   2  10     8263.71     7098.23   3068.34 o 
  20   2  10     1954.97     1312.44    777.91 o 
 -25   3  10      106.89     1016.35    624.74 o 
 -23   3  10      706.10     1257.80    721.54 o 
 -21   3  10      733.71     1125.03    509.82 o 
 -19   3  10     2328.83     2638.84    594.40 o 
 -17   3  10     8380.60     9858.47    889.95 o 
 -15   3  10     6492.50     7079.93    662.51 o 
 -13   3  10      713.68      858.16    263.99 o 
 -11   3  10        2.04      168.97    147.68 o 
  -9   3  10    53417.26    51774.59   1824.60 o 
  -7   3  10    11446.46    10271.15    483.62 o 
  -5   3  10     2919.18     4260.19    597.09 o 
  -3   3  10   135200.67   126146.44   7564.75 o 
   1   3  10    76522.68    71217.29   2076.52 o 
   3   3  10    16572.99    16051.07    598.05 o 
   5   3  10    27816.39    28070.56   1258.86 o 
   7   3  10     3536.50     4046.94    469.05 o 
   9   3  10    21580.28    21395.67   1667.99 o 
  11   3  10    13160.99    14484.74   1296.39 o 
  13   3  10     2878.43     2925.11    565.20 o 
  15   3  10    17131.71    16920.62   1775.77 o 
  17   3  10      184.59      181.06    423.51 o 
  19   3  10       39.94       11.79    436.75 o 
 -24   4  10      176.99      428.03    466.34 o 
 -22   4  10     1199.89      510.03    431.57 o 
 -20   4  10      131.41      268.09    328.04 o 
 -18   4  10     1962.64     2867.24    787.65 o 
 -16   4  10     3204.91     3614.10    557.80 o 
 -14   4  10     8557.13    12172.93   2614.85 o 
 -12   4  10     2343.16     2096.70    311.75 o 
 -10   4  10    39136.58    41092.01   5989.40 o 
  -8   4  10     4133.70     4249.26    559.65 o 
  -6   4  10    12118.74    12008.11    551.32 o 
  -4   4  10    46103.32    43289.76   1365.03 o 
  -2   4  10    18535.47    17564.31    452.75 o 
   0   4  10    14722.34    14860.26    743.15 o 
   2   4  10     6383.14     6639.83    398.50 o 
   4   4  10    18595.42    18327.80    856.02 o 
   6   4  10     5749.69     5542.02    455.07 o 
   8   4  10    15937.13    14419.02    811.57 o 
  10   4  10       98.49      289.31    234.92 o 
  12   4  10     1719.20     1391.23    353.01 o 
  14   4  10       48.31      231.08    261.88 o 
  16   4  10      201.89      145.05    258.01 o 
  18   4  10     1559.79     1562.00    656.32 o 
  20   4  10       94.37      370.73    419.62 o 
 -23   5  10      136.16      111.22    371.14 o 
 -21   5  10      225.59      240.95    367.71 o 
 -19   5  10      617.35      430.85    419.21 o 
 -17   5  10     6805.63     7496.57   1561.08 o 
 -15   5  10     7799.24     8729.18   1164.51 o 
 -13   5  10    23497.38    25071.95   1468.68 o 
 -11   5  10    16887.42    16069.03    865.79 o 
  -9   5  10      763.83      723.50    140.84 o 
  -7   5  10    25521.22    25402.06   1049.59 o 
  -5   5  10     4550.42     5234.17    741.95 o 
  -3   5  10    19680.61    20408.86   1084.51 o 
  -1   5  10    14662.92    15343.11    747.86 o 
   1   5  10    57612.55    56339.60   1591.27 o 
   3   5  10       88.83      114.55     98.13 o 
   5   5  10    23192.08    23402.88   1106.27 o 
   7   5  10    26039.31    27068.07   1265.73 o 
   9   5  10       62.39      331.50    187.56 o 
  11   5  10     3231.14     3839.71    587.33 o 
  13   5  10     1422.75     1800.91    487.43 o 
  15   5  10     2411.22     3316.41    649.43 o 
  17   5  10     1799.47     1092.90    499.79 o 
  19   5  10      764.07     1056.09    668.36 o 
 -22   6  10     1357.30      405.65    461.18 o 
 -20   6  10        5.43      124.66    283.09 o 
 -18   6  10       21.11      230.61    228.84 o 
 -16   6  10     1824.69     2243.74    719.65 o 
 -14   6  10      678.87      778.42    473.79 o 
 -12   6  10     8469.99     9048.01   1442.72 o 
 -10   6  10    11763.59    12798.93   1287.63 o 
  -8   6  10    17663.13    19199.67    974.29 o 
  -6   6  10      236.85      584.97    349.01 o 
  -4   6  10    10451.04    10402.72    958.65 o 
  -2   6  10      899.11     1280.26    331.53 o 
   0   6  10     5863.01     5742.82    726.58 o 
   2   6  10     1064.03     1317.54    196.47 o 
   4   6  10    34781.90    34557.33   1337.49 o 
   6   6  10     4026.53     3781.04    427.38 o 
   8   6  10     7899.62     7144.72    642.28 o 
  10   6  10      162.28       27.56    236.03 o 
  12   6  10     2444.31     2025.00    515.14 o 
  14   6  10     2545.92     1809.29    633.02 o 
  16   6  10        0.96      293.36    313.11 o 
  18   6  10      731.02      491.79    476.79 o 
 -21   7  10      598.38      439.07    503.60 o 
 -15   7  10    16898.99    17918.96   2876.27 o 
 -13   7  10      280.64      366.04    153.33 o 
 -11   7  10    10439.79    11345.01    646.05 o 
  -9   7  10      655.98      678.54    198.91 o 
  -7   7  10      146.71      559.79    366.19 o 
  -5   7  10    22849.92    26350.16   1844.84 o 
  -3   7  10    17830.06    19348.26   1293.42 o 
  -1   7  10     9727.28    13518.53   1137.74 o 
   1   7  10      238.45      164.15    215.70 o 
   3   7  10     7530.19     8249.09    736.98 o 
   5   7  10      279.92      573.67    189.67 o 
   7   7  10      503.18      675.94    225.12 o 
   9   7  10    16544.81    17016.76   1379.76 o 
  11   7  10     4074.43     4490.06    745.73 o 
  13   7  10     1532.26     2044.67    493.18 o 
  15   7  10        6.71       85.58    259.64 o 
  17   7  10      213.98      273.87    372.56 o 
 -20   8  10        5.20      571.46    630.85 o 
 -18   8  10        0.56       79.30    202.92 o 
 -16   8  10     3012.80     2526.15    682.39 o 
 -14   8  10       54.71      315.24    192.32 o 
 -12   8  10     1425.41     1386.57    239.28 o 
 -10   8  10      200.20      166.13     92.14 o 
  -8   8  10    12677.89    13806.39   1142.75 o 
  -6   8  10     6619.28     7250.73    924.12 o 
  -4   8  10     4359.15     5983.66    780.12 o 
  -2   8  10       52.64       71.75    215.91 o 
   0   8  10      149.78        0.00    225.26 o 
   2   8  10       40.61      214.34    191.95 o 
   4   8  10      176.80      255.05    213.61 o 
   6   8  10     4351.29     3619.24    985.04 o 
   8   8  10     1499.99     1768.13    333.45 o 
  10   8  10      893.79      916.50    354.97 o 
  12   8  10        1.99      178.51    183.43 o 
  14   8  10      375.24      642.59    305.51 o 
 -17   9  10     1201.25     1316.07    474.06 o 
 -15   9  10     1522.96     1763.97   1010.53 o 
 -13   9  10     3364.04     3734.26    793.79 o 
 -11   9  10       58.53      377.11    442.30 o 
  -9   9  10     1481.05     1613.83    512.70 o 
  -7   9  10       57.53      407.66    321.73 o 
  -5   9  10      880.51      855.47    439.75 o 
  -3   9  10       13.90      214.64    214.34 o 
  -1   9  10     5034.59     6381.05   2218.17 o 
   1   9  10     4234.98     1971.61   1377.52 o 
   3   9  10     1647.44      917.87    408.25 o 
   5   9  10       13.12       25.10    137.61 o 
   7   9  10      130.62      204.49    150.09 o 
   9   9  10     1533.73      891.45    341.51 o 
  11   9  10      164.14      244.79    221.77 o 
  13   9  10     3869.30     3350.42    817.24 o 
 -14  10  10      241.74     1460.16   1517.59 o 
 -12  10  10     1477.21     1259.71    988.37 o 
 -10  10  10     1226.83      502.43    454.35 o 
  -8  10  10     1883.26     2475.31    553.21 o 
  -6  10  10       30.38       33.39    286.63 o 
  -4  10  10     1188.16      832.44    401.99 o 
  -2  10  10       72.88       68.18    237.38 o 
   0  10  10       67.49      224.27    297.19 o 
   2  10  10     4077.55     3574.36   1301.52 o 
   4  10  10      839.54      246.94    308.52 o 
   6  10  10     2082.66     2080.84   1751.35 o 
   8  10  10        7.99      103.80    248.12 o 
  10  10  10     1945.18      687.40    381.48 o 
 -11  11  10       93.21      688.51    500.31 o 
  -9  11  10      274.47     1047.81    671.27 o 
  -7  11  10      525.71      997.87    461.73 o 
  -5  11  10        7.68       56.35    206.55 o 
  -3  11  10      484.98      715.36    447.99 o 
  -1  11  10       98.20       98.61    286.25 o 
   1  11  10      486.76      661.26    458.86 o 
   3  11  10      100.19       83.20    255.69 o 
   5  11  10      577.99       17.38    741.01 o 
 -25   1  11     4338.81     4887.00   1148.17 o 
 -23   1  11     1077.43      761.76    486.03 o 
 -21   1  11     1865.74     1885.03    703.61 o 
 -19   1  11     3898.40     3962.25    796.20 o 
 -17   1  11     1678.74     2072.75    470.29 o 
 -15   1  11      206.36      523.38    255.95 o 
 -13   1  11    29752.37    30772.55   2492.50 o 
 -11   1  11    67340.98    66381.84   2654.67 o 
  -9   1  11   171099.25   173291.61   7856.09 o 
  -5   1  11    32832.78    29787.42   2382.60 o 
  -3   1  11      967.99      983.69     89.62 o 
  -1   1  11     9145.12     8415.93    258.46 o 
   1   1  11    61881.16    58052.45   2188.60 o 
   3   1  11    19528.77    18201.04   1013.07 o 
   5   1  11    41016.80    38961.45   1995.60 o 
   7   1  11    30497.07    29658.95   1744.53 o 
   9   1  11      510.75      738.22    350.18 o 
  11   1  11     4263.71     4263.23    652.20 o 
  13   1  11      495.34      829.37    429.15 o 
  15   1  11      574.39      631.78    558.02 o 
  17   1  11      693.02      705.19    717.58 o 
  19   1  11     4054.45     2737.46   1655.62 o 
  21   1  11      740.82      734.41    597.75 o 
 -26   2  11        3.91      734.64    587.57 o 
 -24   2  11     2507.78     2652.31   1141.76 o 
 -22   2  11     1968.46     2172.37   1026.21 o 
 -20   2  11     7911.95     9916.12   1394.49 o 
 -18   2  11      333.59      224.53    270.36 o 
 -16   2  11     8916.80    10021.66    859.06 o 
 -14   2  11     9056.34     7919.14    646.11 o 
 -12   2  11      973.67      668.54    203.27 o 
 -10   2  11      166.21      101.23    137.97 o 
  -8   2  11    66554.40    56451.39   2058.11 o 
  -6   2  11    76884.56    74501.75   3314.53 o 
  -2   2  11    32308.50    29586.77   1249.53 o 
   0   2  11    71895.59    69673.09   1551.19 o 
   2   2  11   125213.73   123452.94   5293.39 o 
   4   2  11    30505.30    31266.22   1698.31 o 
   6   2  11        7.03       50.88    164.53 o 
   8   2  11      438.66      534.43    269.13 o 
  10   2  11     1564.23     1484.24    470.35 o 
  12   2  11     2651.21     2567.71    727.17 o 
  14   2  11       29.10      137.03    291.10 o 
  16   2  11     4765.78     5605.06   1018.89 o 
  18   2  11      380.74      537.42    733.46 o 
  20   2  11      124.84      158.99    461.77 o 
 -25   3  11      206.12      555.55    504.97 o 
 -23   3  11     1358.20     2312.14    878.56 o 
 -21   3  11    11027.40    15357.91   2069.05 o 
 -19   3  11      597.94     1116.94    427.18 o 
 -17   3  11       53.56      321.04    268.45 o 
 -15   3  11    20845.52    21638.63   1623.42 o 
 -13   3  11    18780.45    18659.91    940.51 o 
 -11   3  11      557.39      936.30    191.02 o 
  -9   3  11     6114.42     7433.07   1252.14 o 
  -7   3  11    38198.14    37642.82   1463.04 o 
  -5   3  11    28078.14    30423.00   1308.99 o 
  -3   3  11     5481.97     5600.91    190.15 o 
  -1   3  11    47012.05    34120.90   3883.15 o 
   1   3  11     9247.41     9161.35    485.00 o 
   3   3  11     8276.43     7830.50    481.04 o 
   5   3  11      171.22      109.25    114.00 o 
   7   3  11     2703.54     2611.82    406.37 o 
   9   3  11     9310.62    10003.91   1016.85 o 
  11   3  11     5987.72     6785.28    897.58 o 
  13   3  11    10878.75    12154.89   1198.06 o 
  15   3  11     6055.30     7390.96   1200.04 o 
  17   3  11     6825.74     7402.18   1937.79 o 
  19   3  11       42.66      197.71    458.19 o 
 -24   4  11       56.72       26.39    598.75 o 
 -22   4  11       30.34      245.75    336.24 o 
 -20   4  11     3280.20     4262.21    895.75 o 
 -18   4  11    12089.40    15002.25   1202.84 o 
 -16   4  11     6210.62     6697.89    864.99 o 
 -14   4  11      416.66      422.50    232.95 o 
 -12   4  11     3460.67     4037.26    525.39 o 
 -10   4  11     1601.95     1527.88    182.40 o 
  -8   4  11      278.16      617.51    209.03 o 
  -6   4  11      450.78      243.59    117.14 o 
  -4   4  11   121156.67   119012.45   4646.96 o 
  -2   4  11    66831.55    64444.12   1778.37 o 
   0   4  11    94119.08   109383.25   6862.07 o 
   2   4  11     3447.47     3884.76    347.11 o 
   4   4  11    16210.36    15889.51    767.39 o 
   6   4  11     5030.82     4348.09    385.98 o 
   8   4  11      125.44      341.22    174.93 o 
  10   4  11     3139.15     3737.65    687.95 o 
  12   4  11     2076.92     2876.71    500.23 o 
  14   4  11     2800.65     3273.11    617.61 o 
  16   4  11      460.05      390.21    369.90 o 
  18   4  11      892.21     1175.09    554.00 o 
 -23   5  11      709.70      583.62    477.67 o 
 -21   5  11       67.90      664.44    528.45 o 
 -19   5  11        4.69       76.34    238.04 o 
 -17   5  11      197.85       68.08    194.56 o 
 -15   5  11    12112.96    13492.35    924.90 o 
 -13   5  11    12099.01    12754.58   2452.18 o 
 -11   5  11     1007.89      936.70    181.63 o 
  -9   5  11      968.90      964.73    274.12 o 
  -7   5  11    13507.76    11840.93    662.38 o 
  -5   5  11    10711.47     9497.84   1571.56 o 
  -3   5  11     5941.82     5298.11   1095.98 o 
  -1   5  11    23738.59    25574.52   1330.40 o 
   1   5  11     5408.05     6747.62    379.10 o 
   3   5  11     5230.61     5116.09    358.65 o 
   5   5  11     3708.70     3553.05    406.67 o 
   7   5  11       29.33       14.17    144.62 o 
   9   5  11     1114.97     1412.06    323.85 o 
  11   5  11     1385.26     1619.69    350.79 o 
  13   5  11     5223.53     5628.04   1089.28 o 
  15   5  11      679.78      905.81    555.70 o 
  17   5  11       24.61       57.09    450.54 o 
 -22   6  11     1480.08     1090.35    515.24 o 
 -20   6  11     2713.49     1472.01    557.38 o 
 -18   6  11     2828.27     2381.31    691.86 o 
 -16   6  11     8766.40     9338.00   1268.05 o 
 -14   6  11     6071.62     6593.04   1030.09 o 
 -12   6  11     1250.82     1424.78    288.05 o 
 -10   6  11     4148.58     4084.33    374.00 o 
  -8   6  11     6312.24     6165.09    376.91 o 
  -6   6  11     7114.62     8400.85   1172.86 o 
  -4   6  11     4693.77     5625.80    641.25 o 
  -2   6  11    18473.45    18301.65    993.92 o 
   0   6  11      446.81      550.17    250.72 o 
   2   6  11     4359.47     4504.48    350.41 o 
   4   6  11     3643.97     3761.82    345.42 o 
   6   6  11    19099.56    19504.02    854.22 o 
   8   6  11     4472.77     5084.26    643.96 o 
  10   6  11     2460.83     3022.26    518.71 o 
  12   6  11     7172.30     9039.07   1044.22 o 
  14   6  11      261.82      256.02    219.89 o 
 -21   7  11       15.53      148.78    295.85 o 
 -19   7  11        1.38       27.36    227.35 o 
 -17   7  11      483.40      559.80    358.50 o 
 -15   7  11      195.89      375.73    254.59 o 
 -13   7  11       39.59       56.26    130.18 o 
 -11   7  11     3326.89     2893.78    283.56 o 
  -9   7  11      117.71       38.12     83.97 o 
  -7   7  11      892.67      767.67    603.52 o 
  -5   7  11      827.86      647.50    273.36 o 
  -3   7  11      128.22      366.39    347.82 o 
  -1   7  11     6960.41     6804.28   1516.15 o 
   1   7  11      745.64      913.77    256.41 o 
   3   7  11      183.89      243.39    140.21 o 
   5   7  11     1151.10      860.37    277.36 o 
   7   7  11     1565.77     1291.84    262.51 o 
   9   7  11      263.44      122.13    244.05 o 
  11   7  11       93.90       40.70    229.93 o 
  13   7  11      940.77     1099.55    412.91 o 
  15   7  11      260.49       28.74    283.55 o 
 -20   8  11      535.26      489.70    404.40 o 
 -18   8  11     2033.25     1995.43    734.88 o 
 -16   8  11     4763.93     5078.32   1220.60 o 
 -14   8  11     1759.21     1600.57    317.15 o 
 -12   8  11     5078.47     5814.60    538.80 o 
 -10   8  11       80.97      301.93    294.26 o 
  -8   8  11      255.68       17.96    242.40 o 
  -6   8  11     3845.46     4719.28    612.02 o 
  -4   8  11     7991.81     9503.39   1733.18 o 
  -2   8  11     2234.62     2042.07    495.77 o 
   0   8  11     1686.35     1401.69    438.31 o 
   2   8  11      584.58      708.72    271.59 o 
   4   8  11       11.96       40.44    105.96 o 
   6   8  11      167.77      150.19    164.23 o 
   8   8  11     7460.42     8329.59   1178.20 o 
  10   8  11     5899.89     6260.40    836.49 o 
  12   8  11     2422.56     1966.19    467.76 o 
  14   8  11     1303.43      671.41    341.73 o 
 -17   9  11      115.63      880.51    757.98 o 
 -15   9  11      132.59      656.66   1140.67 o 
 -13   9  11      941.74      567.42    532.82 o 
 -11   9  11     1356.91      951.29    525.97 o 
  -9   9  11     4309.49     5312.03    830.21 o 
  -7   9  11      510.65      481.67    355.54 o 
  -5   9  11      510.01      941.24    409.40 o 
  -3   9  11      750.51      552.51    311.16 o 
  -1   9  11      320.89      353.55    361.48 o 
   1   9  11     1425.34      918.11    473.48 o 
   3   9  11      520.35      427.68    281.42 o 
   5   9  11     3539.80     3934.85   1209.65 o 
   7   9  11        6.46       75.92    130.32 o 
   9   9  11     1615.07     1200.49    411.06 o 
  11   9  11      440.40      523.77    278.70 o 
 -14  10  11        9.31       76.66    426.85 o 
 -12  10  11      331.25      227.67    380.13 o 
 -10  10  11      374.84      355.84    360.73 o 
  -8  10  11        0.92       63.87    211.81 o 
  -6  10  11       94.22      372.35    407.04 o 
  -4  10  11     2577.41     1848.54    522.23 o 
  -2  10  11     3116.36     4179.27   1053.68 o 
   0  10  11      134.17      150.34    236.67 o 
   2  10  11      104.36      139.57    309.73 o 
   4  10  11      721.02      223.59    637.45 o 
   6  10  11      199.84      362.59    587.00 o 
   8  10  11      166.89        3.77    652.53 o 
  10  10  11     1094.36      487.61    554.87 o 
 -11  11  11     2115.93     1447.43    787.14 o 
  -9  11  11      565.18     1000.89    585.25 o 
  -7  11  11     1622.43     2125.37    493.26 o 
  -5  11  11      582.40      402.25    370.29 o 
  -3  11  11       99.74      175.77    265.31 o 
  -1  11  11      992.34      576.88    414.30 o 
   1  11  11      689.48      835.67    448.33 o 
   3  11  11     2867.07     1951.60    603.46 o 
   5  11  11      145.16        9.83    636.64 o 
 -26   0  12     2698.68     3955.99   1587.72 o 
 -24   0  12     1306.84      721.69    804.26 o 
 -22   0  12     5637.69     4731.13   3426.72 o 
 -20   0  12     1991.54     2600.29   1056.94 o 
 -18   0  12     3297.17     3564.95    998.27 o 
 -16   0  12     6598.61     8002.39   1852.84 o 
 -14   0  12     3693.64     3755.97   1071.88 o 
 -12   0  12   106469.88   103094.19   6045.45 o 
 -10   0  12    19815.68    17776.46   1130.53 o 
  -8   0  12    76511.91    71197.73   8625.07 o 
  -6   0  12     1465.84     2451.37    306.29 o 
  -4   0  12   190013.31   180832.20   8504.65 o 
  -2   0  12    20464.72    21951.52   1224.82 o 
   0   0  12    27453.15    25566.26   1680.69 o 
   2   0  12    24881.65    21913.06   1491.91 o 
   4   0  12    58179.64    65008.32   8465.59 o 
   6   0  12    13401.02    13480.81   1287.59 o 
   8   0  12    54251.34    54531.28   5693.56 o 
  10   0  12    47776.21    49860.14   4321.67 o 
  12   0  12     7971.74     8285.92   1826.80 o 
  14   0  12     9922.32    12786.52   3001.62 o 
  16   0  12     5934.36     6798.90   2565.92 o 
  18   0  12      828.52      271.12    498.97 o 
  20   0  12      166.63        3.77    743.89 o 
 -25   1  12      894.92      809.02    589.42 o 
 -23   1  12     1056.95     1052.65    673.58 o 
 -21   1  12     1535.15     1498.98    681.66 o 
 -19   1  12        2.43      264.32    340.37 o 
 -17   1  12    20150.27    21244.06   1531.40 o 
 -15   1  12    28343.84    32300.08   3017.70 o 
 -13   1  12    22111.85    22367.39   1244.02 o 
 -11   1  12     5826.45     5155.56    702.29 o 
  -9   1  12    88630.92    84554.81   3542.93 o 
  -7   1  12   149642.11   149865.47   5250.37 o 
  -5   1  12     5790.11     7734.24    784.10 o 
  -3   1  12    13478.51    10526.27    411.69 o 
  -1   1  12    17167.66    16983.22    581.64 o 
   1   1  12     9134.44     9791.88    747.74 o 
   3   1  12    16132.06    19217.58   1210.00 o 
   5   1  12    48723.36    52323.95   4058.85 o 
   7   1  12    82303.92    81775.34   4158.52 o 
   9   1  12     8168.34     8787.08    994.50 o 
  11   1  12     4522.77     4584.08    763.09 o 
  13   1  12     4578.42     4359.62    794.20 o 
  15   1  12     3746.94     4334.87    996.09 o 
  17   1  12     2452.12     2029.58    995.96 o 
  19   1  12     1324.14      705.48    516.22 o 
 -26   2  12      320.06     1070.39    564.85 o 
 -24   2  12     9346.43    13592.99   2627.87 o 
 -22   2  12     5434.76     4939.08   1126.16 o 
 -20   2  12       87.45      323.16    318.00 o 
 -18   2  12       37.12      151.36    281.22 o 
 -16   2  12     2494.57     2878.37    460.16 o 
 -14   2  12    14235.85    15247.42   1036.00 o 
 -12   2  12      854.84     1207.95    336.59 o 
 -10   2  12   297639.09   306758.59  15458.98 o 
  -8   2  12     6663.59     6517.39   1163.47 o 
  -6   2  12    23229.02    19441.95    856.10 o 
  -4   2  12     5813.48     3794.98    197.26 o 
  -2   2  12     4457.98     5454.77    402.72 o 
   0   2  12     7966.52     8749.95    389.62 o 
   2   2  12     5400.70     5420.65    503.27 o 
   4   2  12    86858.61    85567.34   3494.39 o 
   6   2  12      412.07      393.15    248.93 o 
   8   2  12    34382.11    34191.64   2097.50 o 
  10   2  12    17024.05    17905.61   1634.22 o 
  12   2  12     4987.85     4544.65    998.66 o 
  14   2  12     2598.19     2709.06    860.13 o 
  16   2  12     6040.06     5429.55   1302.63 o 
  18   2  12     2518.54     1823.25   1032.93 o 
  20   2  12     1789.85     1377.22    829.00 o 
 -25   3  12      428.12      407.62    568.99 o 
 -23   3  12     1556.15     1240.49    687.13 o 
 -21   3  12     4674.08     4993.39   1174.82 o 
 -19   3  12    23781.64    30525.17   2947.95 o 
 -17   3  12     7443.12     8136.22    802.22 o 
 -15   3  12    12280.63    17471.12   1375.26 o 
 -13   3  12    17287.05    17243.27   1164.30 o 
 -11   3  12      168.76      252.26    156.48 o 
  -9   3  12    16961.98    14435.37   1492.65 o 
  -7   3  12     1749.45     1781.26    257.63 o 
  -5   3  12     3610.46     2936.40    517.53 o 
  -3   3  12    18848.88    16582.94   1299.87 o 
  -1   3  12     6030.78     4653.17    545.62 o 
   1   3  12     5131.74     4979.65    253.51 o 
   3   3  12      438.40      572.74    246.71 o 
   5   3  12      698.40      576.65    184.40 o 
   7   3  12    39286.24    38372.18   2130.65 o 
   9   3  12      175.22      389.73    376.58 o 
  11   3  12     2268.12     2721.81    617.00 o 
  13   3  12      523.09      811.09    431.65 o 
  15   3  12      114.79      534.64    425.43 o 
  17   3  12     1494.40     1016.62    645.01 o 
  19   3  12      559.08      497.14    601.83 o 
 -24   4  12      299.98      567.95    318.27 o 
 -22   4  12      216.36      808.97    727.59 o 
 -20   4  12     1070.76     2010.37    668.27 o 
 -18   4  12     8768.84    10516.50   1471.68 o 
 -16   4  12     3276.86     4763.61    627.82 o 
 -14   4  12     7445.94     7247.41    747.11 o 
 -12   4  12     2314.10     2097.29    313.24 o 
 -10   4  12      609.86      614.93    151.26 o 
  -8   4  12      746.53      600.01    159.28 o 
  -6   4  12     6226.40     6450.34    411.76 o 
  -4   4  12    54146.65    55592.01   1888.49 o 
  -2   4  12     1421.19     1461.14    121.46 o 
   0   4  12    58854.14    58989.87   2694.50 o 
   2   4  12      603.66      512.16    175.85 o 
   4   4  12    16631.65    16027.02    650.81 o 
   6   4  12    40553.81    41068.68   1579.76 o 
   8   4  12     5775.75     6251.04    661.61 o 
  10   4  12     5680.92     6053.06    670.28 o 
  12   4  12     2736.88     2594.64    503.87 o 
  14   4  12     8227.54     8604.45    930.96 o 
  16   4  12     1751.75     1433.76    528.42 o 
  18   4  12     1525.41      966.74    511.03 o 
 -23   5  12      462.29      648.15    560.53 o 
 -21   5  12     6797.01     6274.13   1520.71 o 
 -19   5  12      253.17      304.79    332.88 o 
 -17   5  12     9897.33    12111.92   1839.19 o 
 -15   5  12      104.51      504.44    261.85 o 
 -13   5  12     8881.60     8931.81   1158.68 o 
 -11   5  12      561.53      496.87    157.18 o 
  -9   5  12        5.12       17.38     92.42 o 
  -7   5  12    23136.38    21891.22    924.81 o 
  -5   5  12     6235.68     6584.15    445.64 o 
  -3   5  12    54609.69    56662.91   2578.71 o 
  -1   5  12    10313.08    10953.12    667.06 o 
   1   5  12    29317.31    26417.90   1463.63 o 
   3   5  12     2685.71     3470.40    292.43 o 
   5   5  12       24.65       73.69    113.00 o 
   7   5  12    11096.44    11175.11    726.55 o 
   9   5  12    11803.44    13088.87    928.80 o 
  11   5  12    10373.79    12421.63    957.72 o 
  13   5  12      422.17      184.76    245.28 o 
  15   5  12     6042.26     4225.70   1559.66 o 
  17   5  12      181.91     1086.78    555.32 o 
 -22   6  12      662.29      216.05    385.91 o 
 -20   6  12      833.83     1001.83    585.71 o 
 -18   6  12     3799.75     3727.02   1134.48 o 
 -16   6  12     2491.77     3359.63    542.25 o 
 -14   6  12      132.82      754.49    579.57 o 
 -12   6  12     1721.76     1404.83    268.10 o 
 -10   6  12     9423.43    10095.57    763.48 o 
  -8   6  12       11.06       31.49     61.75 o 
  -6   6  12    11396.64    11610.11    853.93 o 
  -4   6  12    19592.66    20641.38   1053.03 o 
  -2   6  12    20717.48    22130.17   1364.90 o 
   0   6  12     1249.51     1613.79    335.58 o 
   2   6  12    35088.55    34437.39   1433.94 o 
   4   6  12      456.72      324.54    156.60 o 
   6   6  12      337.18      163.34    138.98 o 
   8   6  12     6643.82     6296.23    614.94 o 
  10   6  12     2410.10     2315.47    444.47 o 
  12   6  12        2.73      128.33    221.05 o 
  14   6  12     1785.12      832.01    414.73 o 
  16   6  12     1852.74     2354.61    809.44 o 
 -21   7  12       52.18      265.08    277.19 o 
 -19   7  12     7820.42     9303.21   1169.60 o 
 -17   7  12     2444.72     1844.06    635.26 o 
 -15   7  12    19636.23    18505.98   3187.37 o 
 -13   7  12     1494.48     1540.37    471.91 o 
 -11   7  12     4433.74     4202.78    504.19 o 
  -9   7  12     8397.74     9619.87   1769.54 o 
  -7   7  12      177.07      288.08    227.61 o 
  -5   7  12    42215.17    46946.70   2774.94 o 
  -3   7  12     7649.48     7828.18   1452.03 o 
  -1   7  12    66441.23    75335.41   4647.32 o 
   1   7  12      977.95     1049.66    257.23 o 
   3   7  12     1877.30     2847.17    541.39 o 
   5   7  12     3762.31     4254.73    505.14 o 
   7   7  12     1962.32     2113.54    372.72 o 
   9   7  12    11725.62    12707.39    970.51 o 
  11   7  12     1276.63     1327.42    313.14 o 
  13   7  12    14715.54    16091.53   1325.61 o 
  15   7  12       22.85      443.71    356.48 o 
 -20   8  12       69.52      191.72    232.64 o 
 -18   8  12       82.23       36.16    225.58 o 
 -16   8  12     2381.85     1706.89    789.89 o 
 -14   8  12     1006.04      577.77    249.53 o 
 -12   8  12     4313.61     5386.06    558.74 o 
 -10   8  12       73.07      273.88    361.86 o 
  -8   8  12       96.42      269.88    282.51 o 
  -6   8  12      538.31      956.63    401.47 o 
  -4   8  12     3826.43     5683.07    950.17 o 
  -2   8  12     5504.87     6682.76   1156.22 o 
   0   8  12      135.36       99.22    248.38 o 
   2   8  12     6714.31     9428.82   1613.14 o 
   4   8  12      181.00      187.08    142.95 o 
   6   8  12      157.15      256.41    211.63 o 
   8   8  12      124.14      318.96    189.14 o 
  10   8  12     1875.89     1965.92    413.77 o 
  12   8  12      707.54      579.59    259.51 o 
  14   8  12       18.33      126.10    192.39 o 
 -17   9  12      916.67     1291.43   1023.47 o 
 -15   9  12      212.28      608.74    629.90 o 
 -13   9  12       56.49      394.80    486.00 o 
 -11   9  12      154.02      323.57    410.17 o 
  -9   9  12      336.45      223.24    364.85 o 
  -7   9  12     4270.90     5453.74    828.46 o 
  -5   9  12     1394.83     1460.35    413.19 o 
  -3   9  12     1335.22     1566.10    410.08 o 
  -1   9  12      678.78      678.95    388.32 o 
   1   9  12     1019.65      737.89    392.96 o 
   3   9  12      215.67      138.34    477.73 o 
   5   9  12      105.78      122.27    139.56 o 
   7   9  12     1198.31      957.00    319.70 o 
   9   9  12     2133.43     1074.31    380.95 o 
  11   9  12     2075.34     1518.75    470.70 o 
 -14  10  12       75.89      184.81    448.36 o 
 -12  10  12     2016.63     1118.76    546.88 o 
 -10  10  12      700.46      534.15    440.63 o 
  -8  10  12     2365.62     2103.05    590.88 o 
  -6  10  12      128.32      106.33    237.86 o 
  -4  10  12      131.85       97.60    199.23 o 
  -2  10  12      546.77      486.72    419.15 o 
   0  10  12     1256.56      776.64    436.25 o 
   2  10  12     4359.86     3379.88   1225.59 o 
   4  10  12     3512.96     2705.46   2162.15 o 
   6  10  12     2404.97     1715.87   1642.01 o 
   8  10  12       20.75      155.24    515.91 o 
 -11  11  12      217.21      824.96    522.56 o 
  -9  11  12      198.91      222.93    413.09 o 
  -7  11  12     1223.17     1328.26    487.21 o 
  -5  11  12       26.80      271.38    301.51 o 
  -3  11  12     1095.04      534.94    405.65 o 
  -1  11  12        7.59      805.46    384.16 o 
   1  11  12      312.47      247.99    323.77 o 
   3  11  12      274.54      250.89    467.18 o 
   5  11  12      537.86       97.13    817.22 o 
 -25   1  13     2833.73     3408.05    980.59 o 
 -23   1  13      862.55     1020.60    550.00 o 
 -21   1  13     5603.32     6388.14   1134.29 o 
 -19   1  13     4088.58     4637.74    665.01 o 
 -17   1  13      337.98      348.57    290.54 o 
 -15   1  13     3559.92     4938.86    593.95 o 
 -13   1  13      286.44      380.82    187.68 o 
 -11   1  13      430.43      288.61    156.91 o 
  -9   1  13     7131.31     8452.49   1596.93 o 
  -7   1  13    15446.46    12404.65    527.88 o 
  -5   1  13    15664.99    12556.15   3195.90 o 
  -3   1  13    32238.86    31965.38   1006.12 o 
  -1   1  13    95899.39    90037.62   2646.97 o 
   1   1  13    21870.09    22407.14   1223.11 o 
   3   1  13    23702.97    21076.09   1221.78 o 
   5   1  13    10967.30    11120.48   1101.65 o 
   7   1  13    22241.92    23093.27   1605.91 o 
   9   1  13     1211.76     1296.40    401.18 o 
  11   1  13      344.16      652.62    434.52 o 
  13   1  13    17375.94    18466.48   2282.56 o 
  15   1  13     2632.56     2537.71    843.35 o 
  17   1  13     3801.31     2383.22   1329.92 o 
  19   1  13     1382.09      652.59    541.17 o 
 -26   2  13       72.26      504.10    551.32 o 
 -24   2  13      128.31      778.84    530.10 o 
 -22   2  13     3180.02     3281.40    803.50 o 
 -20   2  13     4890.13     6177.25    979.26 o 
 -18   2  13    12906.03    14804.48   1182.45 o 
 -16   2  13     9314.01    10186.62    960.99 o 
 -14   2  13     2681.06     2856.92    387.95 o 
 -12   2  13      140.93      237.78    159.36 o 
 -10   2  13    26148.13    25839.41   2933.28 o 
  -8   2  13    28458.11    31805.22   2016.48 o 
  -6   2  13     1059.80      795.69    172.21 o 
  -4   2  13    12315.28    12335.95    860.70 o 
  -2   2  13    62142.52    61635.51   3444.71 o 
   0   2  13      907.22      889.86     52.49 o 
   2   2  13    72903.20    73439.42   3263.23 o 
   4   2  13       25.16       38.88    134.80 o 
   6   2  13    12061.30    12865.46   1119.98 o 
   8   2  13    17815.92    16799.13   1386.95 o 
  10   2  13    33877.45    35968.60   3029.15 o 
  12   2  13     6398.33     7157.55    981.79 o 
  14   2  13     1666.02     1751.76    591.36 o 
  16   2  13      337.03      237.86    389.02 o 
  18   2  13     2191.06     1985.46   1007.34 o 
 -25   3  13      348.92     1019.24    587.18 o 
 -23   3  13     2630.91     2189.97    708.58 o 
 -21   3  13      109.81       64.49    273.96 o 
 -19   3  13     5265.49     6747.66   1013.78 o 
 -17   3  13     3426.23     4051.70    725.48 o 
 -15   3  13      188.53      342.51    236.73 o 
 -13   3  13    74979.27    72170.45   3945.82 o 
 -11   3  13    13190.90    11765.82   1470.15 o 
  -9   3  13     9872.08     9005.02    971.28 o 
  -7   3  13    14152.87    19210.99   2434.67 o 
  -5   3  13     8820.27     8993.37    462.91 o 
  -3   3  13     1441.69     1648.38    243.08 o 
  -1   3  13    11453.41    11167.25    752.13 o 
   1   3  13   162704.59   161023.16   5434.49 o 
   3   3  13    14273.97    13093.43    838.42 o 
   5   3  13    36952.61    38923.04   2061.09 o 
   7   3  13      199.22       38.77    165.38 o 
   9   3  13      473.14      403.37    288.59 o 
  11   3  13     1710.46     1485.43    454.58 o 
  13   3  13     1001.33      684.27    456.03 o 
  15   3  13     5076.57     4535.98   1145.75 o 
  17   3  13     1804.87     1221.76    693.18 o 
  19   3  13     3186.08     2055.57   1237.93 o 
 -24   4  13     3796.74     4430.96   1563.89 o 
 -22   4  13      518.05      407.58    375.98 o 
 -20   4  13     4347.50     4807.96   1272.47 o 
 -18   4  13     1417.70     1342.21    461.38 o 
 -16   4  13    26102.40    26321.86   2209.10 o 
 -14   4  13      213.34      451.52    248.91 o 
 -12   4  13      479.98      339.46    146.88 o 
 -10   4  13    22699.84    25623.05   2156.37 o 
  -8   4  13     7103.73     5969.43    374.33 o 
  -6   4  13     2296.33     1915.35    722.34 o 
  -4   4  13      540.26      608.76    132.49 o 
  -2   4  13    53920.12    49181.53   2773.23 o 
   0   4  13     1042.84     1455.79    208.48 o 
   2   4  13     2116.40     2497.29    239.68 o 
   4   4  13    68997.12    65873.57   2589.93 o 
   6   4  13    37672.47    38341.18   1636.46 o 
   8   4  13     2415.41     2661.15    343.59 o 
  10   4  13      348.87      330.26    231.92 o 
  12   4  13     9361.85    10437.49   1033.46 o 
  14   4  13     4011.96     5072.87    741.84 o 
  16   4  13     4247.60     4014.48    952.07 o 
  18   4  13     2358.51     1764.86    656.77 o 
 -23   5  13      543.20     1243.98    639.72 o 
 -21   5  13      218.80      475.33    367.51 o 
 -19   5  13     8125.19     9000.39   1917.37 o 
 -17   5  13      746.69     1904.18    769.34 o 
 -15   5  13    11437.57    10674.11   1692.16 o 
 -13   5  13      151.76      496.88    218.37 o 
 -11   5  13     8638.98     7943.45    764.92 o 
  -9   5  13    17643.97    17277.29    948.37 o 
  -7   5  13    13665.59    12475.73    607.78 o 
  -5   5  13      628.93      358.82    214.79 o 
  -3   5  13      766.78      704.88    178.66 o 
  -1   5  13     2205.20     2140.77    290.92 o 
   1   5  13    12539.03    11579.63    789.86 o 
   3   5  13      482.25      610.76    184.34 o 
   5   5  13      131.81      189.77    162.36 o 
   7   5  13      450.71      446.20    221.78 o 
   9   5  13      503.73      678.10    244.22 o 
  11   5  13      174.54      101.77    222.78 o 
  13   5  13       92.90      201.96    282.98 o 
  15   5  13      423.47       73.42    324.31 o 
  17   5  13       43.09      601.22    489.90 o 
 -22   6  13     1574.62     1292.94    573.31 o 
 -20   6  13     2243.61     1245.39    493.74 o 
 -18   6  13     9014.24    10028.71   2269.59 o 
 -16   6  13      141.23      273.37    320.76 o 
 -14   6  13       20.70      189.19    149.78 o 
 -12   6  13     1595.25     1533.60    431.04 o 
 -10   6  13       43.19        6.88    147.72 o 
  -8   6  13     2166.09     2198.61    605.97 o 
  -6   6  13    26168.84    29746.98   1979.94 o 
  -4   6  13    32206.31    34830.89   1678.22 o 
  -2   6  13    16353.99    17140.42    940.63 o 
   0   6  13    12159.49    15006.90   1768.86 o 
   2   6  13      745.66     2092.28    532.24 o 
   4   6  13      383.31      493.56    147.69 o 
   6   6  13       18.13       67.66    125.08 o 
   8   6  13    15609.10    16267.18   1116.38 o 
  10   6  13     3974.53     3833.17    603.33 o 
  12   6  13     4451.88     4147.07    744.46 o 
  14   6  13       30.86      110.11    236.66 o 
  16   6  13     1168.27      811.14    545.64 o 
 -21   7  13       42.65      579.57    394.04 o 
 -19   7  13      198.18     2710.01   1725.81 o 
 -17   7  13      202.86      164.24    243.02 o 
 -15   7  13     1977.09     4923.78   2267.80 o 
 -13   7  13     4427.85     3870.24    592.42 o 
 -11   7  13     2452.41     2608.40    370.67 o 
  -9   7  13      273.47      502.47    389.12 o 
  -7   7  13     5480.60     5712.28    716.84 o 
  -5   7  13      129.51      177.68    163.25 o 
  -3   7  13     4757.40     5074.65    909.82 o 
  -1   7  13      826.48      757.55    354.63 o 
   1   7  13       12.73      569.97    594.97 o 
   3   7  13       26.10       49.93     80.91 o 
   5   7  13     6842.18     5959.85    720.70 o 
   7   7  13     1119.66     1144.71    271.06 o 
   9   7  13     1394.06     1605.12    350.33 o 
  11   7  13     2684.53     2424.44    865.30 o 
  13   7  13      285.72      608.10    372.38 o 
  15   7  13        0.88      409.72    474.18 o 
 -20   8  13      937.70      508.79    268.93 o 
 -18   8  13     4177.29     3493.39   1399.48 o 
 -16   8  13     2137.61     1436.42    877.96 o 
 -14   8  13     1044.07      480.25    237.08 o 
 -12   8  13     1737.19     1698.49    282.14 o 
 -10   8  13       86.91      348.05    357.80 o 
  -8   8  13    14918.14    17520.99   1525.60 o 
  -6   8  13     3149.25     3872.69    796.32 o 
  -4   8  13    32703.66    37204.67   2173.92 o 
  -2   8  13     6856.46     9247.56   1578.48 o 
   0   8  13     2204.53     2908.12    607.56 o 
   2   8  13       78.72        3.77    427.55 o 
   4   8  13     1154.21      740.56    382.68 o 
   6   8  13     3385.13     3634.58   1107.42 o 
   8   8  13       95.69      197.38    148.84 o 
  10   8  13    10801.62    10795.15    960.00 o 
  12   8  13      695.61      973.49    363.14 o 
 -17   9  13      621.12     1765.27   1478.49 o 
 -15   9  13     1784.79     1223.10   1079.03 o 
 -13   9  13      175.96      625.34    693.53 o 
 -11   9  13     6911.61     6281.89   2365.88 o 
  -9   9  13      273.02        0.00    248.14 o 
  -7   9  13     6253.89     7603.36   1014.04 o 
  -5   9  13     1629.09     2043.15    565.91 o 
  -3   9  13      731.42      777.92    334.77 o 
  -1   9  13     5669.53     2248.22   1627.56 o 
   1   9  13      470.02      250.97    225.13 o 
   3   9  13     2868.99     1545.65   1393.67 o 
   5   9  13        7.14       14.12     86.09 o 
   7   9  13     5339.49     4243.33   1268.75 o 
   9   9  13      115.24      147.07    168.00 o 
  11   9  13       25.92      153.20    203.54 o 
 -14  10  13       77.10      594.03    565.55 o 
 -12  10  13        8.66      304.51    356.72 o 
 -10  10  13     2183.63     2081.24    685.84 o 
  -8  10  13      459.69      226.94    294.71 o 
  -6  10  13     2112.23     2377.59    603.45 o 
  -4  10  13      926.02      876.16    446.38 o 
  -2  10  13     2160.54     1552.12    671.02 o 
   0  10  13       29.09      221.72    214.71 o 
   2  10  13      421.38      130.25    341.82 o 
   4  10  13      340.24      283.52    684.50 o 
   6  10  13       40.28      109.64    852.75 o 
   8  10  13     1044.82        7.53    521.48 o 
 -11  11  13      992.36      928.59    667.21 o 
  -9  11  13     1341.17     1920.14    754.88 o 
  -7  11  13        3.91      431.76    421.28 o 
  -5  11  13      267.92      263.98    226.85 o 
  -3  11  13       59.32      252.56    335.45 o 
  -1  11  13      343.10      434.08    404.11 o 
   1  11  13     1772.74     1235.12    479.46 o 
   3  11  13     3451.80     2198.27   1170.69 o 
 -26   0  14      229.96      900.20    787.93 o 
 -24   0  14     2964.61     1079.33   1048.70 o 
 -22   0  14      160.30      691.56    750.11 o 
 -20   0  14     9388.19     9912.75   1980.01 o 
 -18   0  14     3398.64     4139.94   1350.50 o 
 -16   0  14     9908.64    12199.44   1939.80 o 
 -14   0  14     4243.95     5511.11    673.95 o 
 -12   0  14    25227.66    25468.84   1754.94 o 
 -10   0  14    79560.88    77940.80   4516.17 o 
  -8   0  14    68478.45    66531.96   3067.45 o 
  -6   0  14    16121.68    17306.68   1073.43 o 
  -4   0  14    47678.15    44135.41   1400.37 o 
  -2   0  14    59268.62    50396.73   2685.61 o 
   0   0  14     1449.09     1751.31    386.08 o 
   2   0  14   315683.81   336502.69  29100.36 o 
   4   0  14   160145.78   163284.78  11066.98 o 
   6   0  14    37045.43    35069.00   2721.68 o 
   8   0  14     5864.63     6884.87   1169.62 o 
  10   0  14      174.62      288.13    495.70 o 
  12   0  14      348.20      187.71    738.71 o 
  14   0  14     3439.35     3174.53   1079.55 o 
  16   0  14    10868.74    11381.14   2222.52 o 
  18   0  14      249.54      192.96    527.21 o 
 -25   1  14     1678.54     2353.46    993.82 o 
 -23   1  14      129.54     1825.93    791.70 o 
 -21   1  14        9.11      399.91    479.90 o 
 -19   1  14       64.11      255.78    299.55 o 
 -17   1  14    10855.83    11932.68   1131.92 o 
 -15   1  14     8855.15     9448.24    794.47 o 
 -13   1  14      801.61      693.50    288.70 o 
 -11   1  14    37454.18    36775.23   1797.45 o 
  -9   1  14    10835.10     9889.94    533.93 o 
  -7   1  14    41769.13    46015.23   4502.20 o 
  -5   1  14     1278.75      627.26    350.15 o 
  -3   1  14    18562.00    16646.10    494.33 o 
  -1   1  14   108446.26    96894.28   6903.42 o 
   1   1  14      371.21      511.69    164.91 o 
   3   1  14    19554.60    20287.90   1264.01 o 
   5   1  14     9731.13    10498.11    899.54 o 
   7   1  14    28592.05    29420.61   1896.15 o 
   9   1  14    13117.97    12789.52   1341.94 o 
  11   1  14        1.42       69.84    244.09 o 
  13   1  14     1858.75     2276.14    698.38 o 
  15   1  14      322.29      552.29    497.92 o 
  17   1  14     5494.21     4368.78   2100.66 o 
  19   1  14     1872.84     1161.55    705.32 o 
 -26   2  14     1220.84      992.87    694.11 o 
 -24   2  14       74.20      345.55    443.39 o 
 -22   2  14     5192.14     3736.48   1045.19 o 
 -20   2  14     1770.24     2511.11    698.75 o 
 -18   2  14    11904.18    14563.30   1646.58 o 
 -16   2  14     7700.45     8241.93    803.55 o 
 -14   2  14    33749.13    34208.45   1694.58 o 
 -12   2  14     8973.04     8685.74    646.68 o 
 -10   2  14     4394.60     4326.83   1235.14 o 
  -8   2  14    33707.68    34435.93   1416.58 o 
  -6   2  14        2.32       98.93    100.70 o 
  -4   2  14     8777.88     7613.80    446.07 o 
  -2   2  14      115.56      204.44    134.59 o 
   0   2  14   159513.75   163634.66   5491.73 o 
   2   2  14      246.92      111.27    131.69 o 
   4   2  14    17563.75    17718.11   1062.97 o 
   6   2  14    27328.05    27386.58   1699.87 o 
   8   2  14       64.47      257.58    248.51 o 
  10   2  14     6831.58     6685.30    870.91 o 
  12   2  14    13101.08    15193.67   1761.28 o 
  14   2  14    15426.30    16604.40   1971.18 o 
  16   2  14       60.80       71.00    391.79 o 
  18   2  14     3437.10     1978.54   1170.84 o 
 -25   3  14       52.34      657.86    496.22 o 
 -23   3  14     2980.45     3693.87   1032.94 o 
 -21   3  14     3472.95     3849.72    926.66 o 
 -19   3  14      727.95      468.61    243.45 o 
 -17   3  14     9153.74    11342.59   1129.05 o 
 -15   3  14     1235.11      980.21    268.91 o 
 -13   3  14     5940.05     5046.52    489.63 o 
 -11   3  14     6058.86     4978.78    909.01 o 
  -9   3  14    91539.27    92690.80   3843.94 o 
  -7   3  14    21711.52    22472.25   1141.40 o 
  -5   3  14   119028.80   125605.66   5734.21 o 
  -3   3  14    52384.82    49677.74   2094.81 o 
  -1   3  14     1282.67     1282.66    288.42 o 
   1   3  14    10878.22     9834.77    358.86 o 
   3   3  14    12999.32    12995.28   1104.21 o 
   5   3  14     3027.16     3361.07    491.54 o 
   7   3  14     5394.72     5754.71    672.13 o 
   9   3  14    28234.35    28933.04   2078.68 o 
  11   3  14     4854.73     5584.37   1253.17 o 
  13   3  14       14.96      184.49    380.51 o 
  15   3  14     2876.79     3523.93    884.01 o 
  17   3  14     1722.30     1977.66    855.16 o 
 -24   4  14     2223.43     1352.06    771.01 o 
 -22   4  14      260.01      445.59    289.48 o 
 -20   4  14      681.54     1036.96    435.32 o 
 -18   4  14       68.67      217.14    242.14 o 
 -16   4  14     6043.30    11413.81   3332.95 o 
 -14   4  14     2553.48     2486.39    493.05 o 
 -12   4  14     3086.91     2409.45    806.32 o 
 -10   4  14    31284.23    31683.92   1620.35 o 
  -8   4  14      662.06      906.67    251.30 o 
  -6   4  14     1543.06     1453.90    212.75 o 
  -4   4  14      190.06      247.32     79.61 o 
  -2   4  14     8200.14     7743.71    934.54 o 
   0   4  14     7269.97     8198.98    531.12 o 
   2   4  14     8943.77     8838.42    518.73 o 
   4   4  14      231.07      493.34    279.03 o 
   6   4  14     4879.17     4460.84    403.11 o 
   8   4  14      450.61      341.54    194.37 o 
  10   4  14     1927.75     1705.33    464.87 o 
  12   4  14      763.72      664.09    324.64 o 
  14   4  14      740.07      653.24    414.41 o 
  16   4  14     3677.07     4705.94    903.33 o 
  18   4  14      112.85      649.85    331.38 o 
 -23   5  14      222.88      463.03    462.84 o 
 -21   5  14     1721.69     2378.95    717.97 o 
 -19   5  14     3892.03     3691.21    919.21 o 
 -17   5  14       46.34       16.08    265.99 o 
 -15   5  14      467.54      698.31    496.07 o 
 -13   5  14     2059.72     1326.31    450.81 o 
 -11   5  14     7286.31     7936.19    721.85 o 
  -9   5  14      468.59      351.30    209.74 o 
  -7   5  14    29783.68    32107.04   1390.43 o 
  -5   5  14    35961.47    38953.92   1801.14 o 
  -3   5  14    17437.09    19120.75    866.17 o 
  -1   5  14    22899.82    20458.26    992.11 o 
   1   5  14     3440.12     3347.42    471.61 o 
   3   5  14       41.55       89.82     76.39 o 
   5   5  14     2874.26     2949.83    304.79 o 
   7   5  14     5466.47     5552.03    499.64 o 
   9   5  14      908.46     1034.25    300.21 o 
  11   5  14    13693.58    15074.63   1128.30 o 
  13   5  14     3406.32     2588.02    775.95 o 
  15   5  14       32.65       36.42    310.96 o 
  17   5  14      150.08       90.83    326.76 o 
 -22   6  14       28.42      487.16    315.32 o 
 -20   6  14       56.44      495.86    465.83 o 
 -18   6  14      308.16     1026.04    732.21 o 
 -16   6  14     3211.52     3152.83    468.98 o 
 -14   6  14       80.59      407.50    220.56 o 
 -12   6  14     5703.65     6333.69    581.09 o 
 -10   6  14        2.62       86.41     92.83 o 
  -8   6  14     2723.85     2789.84    618.65 o 
  -6   6  14     4469.64     5670.49    657.85 o 
  -4   6  14     2437.62     2666.10    498.34 o 
  -2   6  14    10432.04    11565.83    801.05 o 
   0   6  14     1329.37     1923.93    683.00 o 
   2   6  14      826.68      549.66    163.96 o 
   4   6  14        6.35      140.05    131.89 o 
   6   6  14        1.53      218.04    149.71 o 
   8   6  14    15900.86    16494.38   1353.25 o 
  10   6  14       12.12      154.08    200.73 o 
  12   6  14       26.36      179.70    227.33 o 
  14   6  14       12.00      578.40    384.93 o 
  16   6  14       14.44      101.11    380.76 o 
 -21   7  14     2202.30     1257.62    575.34 o 
 -17   7  14     5857.93     5561.35   1938.50 o 
 -15   7  14     7571.89     2326.27   2009.44 o 
 -13   7  14      961.74      532.93    226.14 o 
 -11   7  14       15.86      109.53    129.80 o 
  -9   7  14     5409.13     6346.49   1120.80 o 
  -7   7  14      571.08      860.73    273.37 o 
  -5   7  14     5512.74     6261.63    709.76 o 
  -3   7  14     1503.83     1300.39    263.54 o 
  -1   7  14     2818.57     3564.35    525.42 o 
   1   7  14     2240.83     2344.12    794.09 o 
   3   7  14      481.45      575.01    226.87 o 
   5   7  14     9219.94     8589.00   1173.49 o 
   7   7  14     4691.98     4825.87    623.49 o 
   9   7  14    10154.98    11384.53   1541.11 o 
  11   7  14      134.25      157.37    188.23 o 
  13   7  14     1643.01     1306.07    586.31 o 
 -20   8  14       15.67     1265.27   1064.22 o 
 -18   8  14     1024.72      806.62    443.48 o 
 -16   8  14      151.26       63.67    135.46 o 
 -14   8  14     3272.62     3705.86   1243.96 o 
 -12   8  14     5318.95     4237.86   1290.56 o 
 -10   8  14     1073.15     1383.80    524.10 o 
  -8   8  14       40.36       78.82    177.83 o 
  -6   8  14     1902.61     1690.09    541.45 o 
  -4   8  14     1204.47     1456.32    306.18 o 
  -2   8  14     2559.28     2975.80    613.77 o 
   0   8  14      799.60      810.33    246.74 o 
   2   8  14     7918.34     9430.76   1780.31 o 
   4   8  14      822.44      498.07    176.12 o 
   6   8  14     1894.03     1680.42    581.83 o 
   8   8  14     2796.34     1701.45    595.06 o 
  10   8  14       12.30       76.23    188.12 o 
  12   8  14      318.36      404.03    301.67 o 
 -17   9  14     1451.28     2364.96   2186.22 o 
 -15   9  14      640.77     1777.36   1945.06 o 
 -13   9  14      245.70      109.87    408.32 o 
 -11   9  14     1144.89      965.58    442.79 o 
  -9   9  14       61.15      265.90    284.31 o 
  -7   9  14     4456.06     5739.77    814.13 o 
  -5   9  14     2454.13     2383.02    610.87 o 
  -3   9  14     3140.29     1975.71    676.35 o 
  -1   9  14      145.80      172.45    205.20 o 
   1   9  14      390.66       10.46    388.16 o 
   3   9  14      776.78      617.53    727.85 o 
   5   9  14      363.25        0.00    216.43 o 
   7   9  14     3524.35     1526.63   1367.54 o 
   9   9  14      545.74      427.96    327.34 o 
 -14  10  14     1349.13     1419.80    770.95 o 
 -12  10  14     1078.43     1436.04    614.48 o 
 -10  10  14     2017.87     2353.65    565.94 o 
  -8  10  14      201.04      656.21    432.09 o 
  -6  10  14      193.08      606.57    308.41 o 
  -4  10  14        7.88       25.48    227.91 o 
  -2  10  14        0.73       33.12    261.96 o 
   0  10  14      512.63      779.11    407.00 o 
   2  10  14      484.41        0.00    439.04 o 
   4  10  14     1868.42     1344.65   1144.57 o 
   6  10  14        2.61        0.00    875.83 o 
  -9  11  14        0.26       61.06    386.61 o 
  -7  11  14      318.48      751.05    551.95 o 
  -5  11  14        8.38      660.43    491.18 o 
  -3  11  14        6.69      106.66    384.16 o 
  -1  11  14       11.84      210.16    263.91 o 
   1  11  14      361.45      670.94    688.06 o 
   3  11  14        4.44      533.07    586.06 o 
 -25   1  15      436.65      167.48    423.75 o 
 -23   1  15       16.66       22.08    543.02 o 
 -21   1  15      612.55     1075.25    551.45 o 
 -19   1  15     5861.24     6877.36    951.38 o 
 -17   1  15     9839.06    11115.03   1124.45 o 
 -15   1  15    53277.80    56293.92   3032.50 o 
 -13   1  15    20570.20    18979.67   1110.89 o 
 -11   1  15    37441.08    34142.42   1497.80 o 
  -9   1  15    10444.76     9250.89    543.05 o 
  -7   1  15    46882.97    42849.93   4147.42 o 
  -5   1  15      122.83      136.50     65.27 o 
  -3   1  15    11415.79    13412.77    557.36 o 
  -1   1  15    36621.23    33254.86   1264.55 o 
   1   1  15    20391.64    21046.23   1251.76 o 
   3   1  15    16209.89    14163.34   1309.83 o 
   5   1  15      181.53      572.53    323.56 o 
   7   1  15     3349.49     3517.02    793.89 o 
   9   1  15        5.14      227.66    289.70 o 
  11   1  15      865.89      897.35    602.57 o 
  13   1  15     8518.48     9808.48   1341.10 o 
  15   1  15     3714.26     3555.61    930.95 o 
  17   1  15     3984.15     2968.08   1403.32 o 
  19   1  15      277.41      408.14    491.00 o 
 -26   2  15     1870.27     1488.76    739.26 o 
 -24   2  15      156.45      223.45    473.65 o 
 -22   2  15     4652.32     4162.15   1157.76 o 
 -20   2  15      152.81      139.80    247.78 o 
 -18   2  15     6967.36     8329.58    903.74 o 
 -16   2  15      166.02      627.80    278.62 o 
 -14   2  15        3.63      208.23    177.88 o 
 -12   2  15    33886.80    31649.35   1719.01 o 
 -10   2  15      645.43      699.28    224.84 o 
  -8   2  15    64171.84    60763.75   1926.64 o 
  -6   2  15       87.66       30.18     76.02 o 
  -4   2  15   156480.47   157817.34   6316.50 o 
  -2   2  15    19910.01    18941.82   1051.88 o 
   0   2  15    13469.98    12654.14    784.55 o 
   2   2  15     3878.68     4361.46    405.63 o 
   4   2  15     2076.18     2236.29    515.40 o 
   6   2  15       89.98      230.16    293.09 o 
   8   2  15    20934.26    21213.87   1600.36 o 
  10   2  15     5445.27     6648.57    881.86 o 
  12   2  15     1842.69     1754.81    549.45 o 
  14   2  15      706.66      836.42    603.65 o 
  16   2  15     2584.91     1789.69    914.38 o 
  18   2  15      914.99      575.42    525.67 o 
 -25   3  15      365.63      645.21    690.97 o 
 -23   3  15     8263.58    11671.90   2803.82 o 
 -21   3  15     4679.59     4484.68   1125.54 o 
 -19   3  15     3004.79     2633.04    667.31 o 
 -17   3  15     4348.25     4387.05    973.71 o 
 -15   3  15      364.36      168.36    196.20 o 
 -13   3  15    20034.22    19483.36   4212.61 o 
 -11   3  15      508.79      259.46    122.66 o 
  -9   3  15    47154.04    45847.02   1875.52 o 
  -7   3  15    23771.62    19214.04   2208.83 o 
  -5   3  15      233.25      229.84     88.42 o 
  -3   3  15    42041.19    39714.88   2136.66 o 
  -1   3  15     1409.55     1396.87    370.86 o 
   1   3  15    17379.60    15575.75    472.00 o 
   3   3  15     6130.68     6209.08    602.75 o 
   5   3  15    57504.63    59476.46   3696.44 o 
   7   3  15    21613.00    22263.80   1453.19 o 
   9   3  15     1822.20     2399.57    615.77 o 
  11   3  15    14312.15    16712.72   1641.21 o 
  13   3  15     1414.29      991.31    563.42 o 
  15   3  15      669.12      842.41    584.77 o 
  17   3  15      430.74     1558.89    860.04 o 
 -24   4  15     5724.90     7514.23   2010.90 o 
 -22   4  15     3482.18     3164.81    953.54 o 
 -20   4  15     9470.38    13053.96   3332.03 o 
 -18   4  15      387.97      463.37    265.62 o 
 -16   4  15     3682.14     3274.33    719.54 o 
 -14   4  15        0.07      267.31    218.02 o 
 -12   4  15     9359.29     8934.46   1827.42 o 
 -10   4  15    36123.97    36815.13   1799.22 o 
  -8   4  15    12071.04    13681.89    878.64 o 
  -6   4  15   107958.23   125237.60  10418.63 o 
  -4   4  15      214.39      196.05    174.98 o 
  -2   4  15    16839.39    17393.56   1521.01 o 
   0   4  15      327.94      250.33    178.80 o 
   2   4  15    12174.84    10527.09    416.30 o 
   4   4  15     7862.86     7941.57    628.24 o 
   6   4  15     2274.92     2462.52    347.54 o 
   8   4  15    30556.00    31371.57   1662.23 o 
  10   4  15      162.49      163.51    249.23 o 
  12   4  15     3904.08     3678.91    824.39 o 
  14   4  15     1110.00      511.01    367.83 o 
  16   4  15     1196.49      785.64    487.30 o 
 -23   5  15       43.89      480.81    490.67 o 
 -21   5  15     1187.63     1391.93    643.79 o 
 -19   5  15       57.65      273.71    247.38 o 
 -17   5  15       61.82      611.96    346.63 o 
 -15   5  15     1010.31      692.69    304.80 o 
 -13   5  15      379.67       95.04    142.64 o 
 -11   5  15      635.92      416.10    205.59 o 
  -9   5  15    13945.35    12808.46    809.99 o 
  -7   5  15     3888.22     4289.94    253.83 o 
  -5   5  15    20203.53    21260.87    761.14 o 
  -3   5  15      547.66      520.17     83.03 o 
  -1   5  15    23034.10    22392.38   1237.30 o 
   1   5  15    20244.55    21451.37   1393.20 o 
   3   5  15      171.82      286.63    115.38 o 
   5   5  15     7759.40     9410.91    688.82 o 
   7   5  15     1389.57     1202.26    263.22 o 
   9   5  15      966.08     1015.04    301.52 o 
  11   5  15     1485.87     1551.19    416.11 o 
  13   5  15    10193.42    11965.31   1315.31 o 
  15   5  15      501.53      818.54    511.69 o 
 -22   6  15     2237.11     3692.14    982.33 o 
 -20   6  15     1511.18     1948.38    538.35 o 
 -18   6  15     1304.10     1357.03    554.12 o 
 -16   6  15     3416.67     1420.92    767.40 o 
 -14   6  15      512.64      467.35    248.35 o 
 -12   6  15     2073.36     2153.19    469.61 o 
 -10   6  15     1821.22     1832.16    299.08 o 
  -8   6  15     5982.97     7098.92   1149.93 o 
  -6   6  15      444.08      380.11    213.70 o 
  -4   6  15    14322.13    15834.97    977.42 o 
  -2   6  15     6758.39     7024.11    384.97 o 
   0   6  15     1203.23     1123.62    708.06 o 
   2   6  15      171.10      114.29    129.91 o 
   4   6  15      509.20      322.32    108.55 o 
   6   6  15     2907.64     3267.68    496.28 o 
   8   6  15      538.41      605.99    253.36 o 
  10   6  15    10823.06    12117.29   1248.15 o 
  12   6  15      954.56      650.14    383.84 o 
  14   6  15      231.46      678.84    430.55 o 
 -21   7  15      217.52      462.56    351.16 o 
 -19   7  15       36.48      301.66    409.67 o 
 -17   7  15     4791.34     2443.02   1175.58 o 
 -15   7  15     1343.82      941.05    303.33 o 
 -13   7  15     4597.69     5201.40    730.32 o 
 -11   7  15        4.11       73.64    109.85 o 
  -9   7  15      716.41      889.86    542.42 o 
  -7   7  15     2122.95     2661.56    482.54 o 
  -5   7  15     1397.98     1052.45    361.13 o 
  -3   7  15      863.78      528.19    299.24 o 
  -1   7  15      168.96       71.73     89.42 o 
   1   7  15     4577.16     5502.80   1506.85 o 
   3   7  15     1258.98     1308.79    229.00 o 
   5   7  15      124.59      151.37    156.91 o 
   7   7  15        0.59      158.09    116.17 o 
   9   7  15      189.33       37.39    144.07 o 
  11   7  15      560.93      263.81    221.73 o 
  13   7  15      190.86      267.52    308.31 o 
 -20   8  15      317.58        9.59    420.31 o 
 -18   8  15     5033.68      163.77    928.35 o 
 -16   8  15      189.36       45.25    315.97 o 
 -14   8  15      664.51      782.12    405.69 o 
 -12   8  15     1998.03     1312.05    863.45 o 
 -10   8  15        9.60      211.17    479.72 o 
  -8   8  15     2089.61     1845.61    561.15 o 
  -6   8  15     2634.27     3031.97    485.81 o 
  -4   8  15    10064.04    10498.91   2098.35 o 
  -2   8  15       45.29       20.86    189.23 o 
   0   8  15      684.48      512.03    543.09 o 
   2   8  15    16275.22    21633.38   3618.65 o 
   4   8  15     2158.76     1246.09    536.57 o 
   6   8  15     9858.27    11239.90   1123.41 o 
   8   8  15     2810.58     2180.09    444.82 o 
  10   8  15     4066.60     3951.01    942.82 o 
  12   8  15      707.30      658.67    383.72 o 
 -17   9  15       26.37      911.50    875.48 o 
 -15   9  15     4178.94     2782.65   2052.53 o 
 -13   9  15      187.15      334.83    509.25 o 
 -11   9  15     2575.71     2966.37    651.91 o 
  -9   9  15      215.12      170.03    328.31 o 
  -7   9  15      261.34      586.49    352.99 o 
  -5   9  15     4035.14     4092.49    846.18 o 
  -3   9  15      123.44      121.64    220.89 o 
  -1   9  15    10746.66    11454.02   2090.77 o 
   1   9  15       36.51      400.53    589.78 o 
   3   9  15     5418.89     3687.76   4095.29 o 
   5   9  15      621.31      302.07    677.29 o 
   7   9  15      376.65       55.78    493.41 o 
   9   9  15      859.33      288.51    461.16 o 
 -14  10  15      491.98      501.82    595.06 o 
 -12  10  15       11.23     1048.33    655.82 o 
 -10  10  15     1549.95     1297.37    427.84 o 
  -8  10  15      137.51      186.26    330.70 o 
  -6  10  15     3813.37     4285.04    743.35 o 
  -4  10  15       36.28      389.58    351.60 o 
  -2  10  15      933.10      896.45    448.49 o 
   0  10  15     2571.74      760.62    577.29 o 
   2  10  15     1246.22     1649.23    805.90 o 
   4  10  15     2845.78     1358.99   1542.41 o 
   6  10  15      143.45        0.00    807.88 o 
  -9  11  15      202.47      705.05    545.06 o 
  -7  11  15       25.15      966.52    932.38 o 
  -5  11  15       47.21       82.67    242.54 o 
  -3  11  15     1597.32     1499.06    471.84 o 
  -1  11  15       16.59       65.73    179.08 o 
   1  11  15     2272.72     1341.31   1096.47 o 
 -26   0  16      229.26     2294.81   1451.49 o 
 -24   0  16     1745.48     2080.21   1145.01 o 
 -22   0  16     1374.80      826.99    577.27 o 
 -20   0  16        7.04      126.74    316.61 o 
 -18   0  16    46862.21    59269.30   6654.09 o 
 -16   0  16     1575.35     1690.66    499.40 o 
 -14   0  16    45794.15    44398.84   2796.45 o 
 -12   0  16      148.47        3.77    209.45 o 
 -10   0  16    62045.00    75776.37  15804.67 o 
  -8   0  16    32057.00    34377.63   1742.67 o 
  -6   0  16      714.22      727.38    108.95 o 
  -4   0  16    16758.70    19175.05   1062.38 o 
  -2   0  16    58791.89    64730.17   3583.08 o 
   0   0  16    22906.72    23606.89   1497.26 o 
   2   0  16    64843.48    61306.81   4687.18 o 
   4   0  16    32493.72    32456.19   2574.10 o 
   6   0  16      466.66      436.40    429.55 o 
   8   0  16    10760.41    11177.77   1648.91 o 
  10   0  16      864.80      787.01    664.97 o 
  12   0  16    23035.55    26683.02   3331.45 o 
  14   0  16     9883.27    12429.17   2242.16 o 
  16   0  16      133.62      224.72    568.32 o 
  18   0  16     8263.92     6278.99   5239.75 o 
 -25   1  16       12.08      567.10    586.83 o 
 -23   1  16     1173.47     1028.01    676.71 o 
 -21   1  16     7656.35    10583.98   1708.08 o 
 -19   1  16      499.94      722.55    392.80 o 
 -17   1  16     5799.45     6749.99    875.31 o 
 -15   1  16    30545.34    31203.64   1786.80 o 
 -13   1  16    13059.49    10517.16   1425.17 o 
 -11   1  16      323.54      573.40    222.07 o 
  -9   1  16     2263.67     2277.33    225.53 o 
  -7   1  16      370.98      180.99    111.34 o 
  -5   1  16    14016.17    14232.20   1105.42 o 
  -3   1  16      852.26      893.55    164.52 o 
  -1   1  16   113813.52   115007.66   4084.08 o 
   1   1  16    21316.73    20541.85   1307.31 o 
   3   1  16    21340.39    20550.82   1356.93 o 
   5   1  16     7690.81     8349.71    834.10 o 
   7   1  16     9352.20     9066.88    989.11 o 
   9   1  16     7388.18     8553.16   1025.55 o 
  11   1  16     4832.67     4266.00    799.64 o 
  13   1  16     3857.17     4293.86   1076.74 o 
  15   1  16       43.03      565.92    537.10 o 
  17   1  16      566.38      397.92    535.69 o 
 -26   2  16      549.94      323.14    556.71 o 
 -24   2  16     1019.90      361.94    530.21 o 
 -22   2  16        5.20      547.76    538.22 o 
 -20   2  16     1450.25     1027.96    501.65 o 
 -18   2  16      503.11      282.13    267.04 o 
 -16   2  16    30788.18    33598.01   2494.95 o 
 -14   2  16     1191.69     1336.11    346.45 o 
 -12   2  16    35592.68    30831.13   5371.53 o 
 -10   2  16     5315.04     5227.04   1010.85 o 
  -8   2  16    17455.59    16815.57    642.00 o 
  -6   2  16      715.70      392.11     98.57 o 
  -4   2  16     1141.16     1476.67    387.53 o 
  -2   2  16    37525.77    36608.27   2138.74 o 
   0   2  16     5609.06     5355.08   1010.82 o 
   2   2  16    99515.23   101494.34   5192.11 o 
   4   2  16     7897.37     7890.73    799.82 o 
   6   2  16     3623.65     3846.42    637.13 o 
   8   2  16        9.60       70.62    200.15 o 
  10   2  16     3564.04     3321.48    742.62 o 
  12   2  16     2402.78     2898.62    782.58 o 
  14   2  16     6433.36     5752.03   1464.05 o 
  16   2  16     8383.97     9418.26   2079.68 o 
  18   2  16      323.49      140.23    366.74 o 
 -25   3  16     5979.48     4588.85   1889.80 o 
 -23   3  16     1142.69     1943.50    813.53 o 
 -21   3  16     3606.31     3935.92   1088.97 o 
 -19   3  16     7627.54    11007.33   1494.68 o 
 -17   3  16      878.96      762.55    334.81 o 
 -15   3  16    26903.51    31671.38   4285.02 o 
 -13   3  16      858.44      930.36    312.43 o 
 -11   3  16     3088.70     3248.77    459.60 o 
  -9   3  16     1390.11     1229.02    324.06 o 
  -7   3  16    18623.80    19839.57    704.92 o 
  -5   3  16      836.09      889.39    168.43 o 
  -3   3  16       43.41      259.93    216.39 o 
  -1   3  16     4186.20     5023.16    606.59 o 
   1   3  16    38180.57    40112.25   1862.71 o 
   3   3  16     2406.97     3302.81    538.44 o 
   5   3  16     6462.12     7445.62    868.88 o 
   7   3  16    36943.12    38275.98   2519.88 o 
   9   3  16      528.58      602.04    479.28 o 
  11   3  16     9486.61    10757.24   1335.42 o 
  13   3  16      238.68      228.56    354.24 o 
  15   3  16      729.67      619.82    479.20 o 
  17   3  16      113.57      136.24    500.72 o 
 -24   4  16      221.05       41.01    408.04 o 
 -22   4  16       34.86      322.24    431.31 o 
 -20   4  16     1917.25     1197.10    506.49 o 
 -18   4  16     1957.19     1728.95    619.18 o 
 -16   4  16      939.26      526.46    296.10 o 
 -14   4  16     2134.24     1575.71    512.13 o 
 -12   4  16     3048.46     2274.74    520.02 o 
 -10   4  16     2184.96     2617.21    332.77 o 
  -8   4  16     3368.23     3369.63    751.49 o 
  -6   4  16    53813.28    53916.13   4146.74 o 
  -4   4  16      408.97      177.28    133.17 o 
  -2   4  16    21087.40    21263.52   1294.92 o 
   0   4  16    24686.03    25414.00   1107.14 o 
   2   4  16     8389.33     8295.96    378.92 o 
   4   4  16    11332.12    12228.13   1170.82 o 
   6   4  16     1866.81     1794.38    381.50 o 
   8   4  16     9189.28     9398.44    747.29 o 
  10   4  16     2943.69     2734.25    640.77 o 
  12   4  16     4746.60     5082.95    701.75 o 
  14   4  16      180.75      359.23    335.13 o 
  16   4  16      464.90      479.01    389.69 o 
 -23   5  16     3295.41     2021.54   1007.10 o 
 -21   5  16       19.76      644.55    558.63 o 
 -19   5  16     4053.35     5688.98   1745.87 o 
 -17   5  16     2107.25     1473.78    465.42 o 
 -15   5  16     3852.19     1935.91    742.93 o 
 -13   5  16     6986.68     8149.26    697.77 o 
 -11   5  16     1063.28     1216.53    343.43 o 
  -9   5  16    38351.84    40145.54   1978.99 o 
  -7   5  16     1530.43     1264.18    159.32 o 
  -5   5  16    23443.38    24308.09   1338.94 o 
  -3   5  16     1089.66     1516.31    273.07 o 
  -1   5  16       69.98      689.64    235.03 o 
   1   5  16     1185.00     1459.64    288.38 o 
   3   5  16     1088.70     1202.20    212.94 o 
   5   5  16     8005.44     8367.74    664.60 o 
   7   5  16      603.28      615.17    216.12 o 
   9   5  16    17638.75    16912.09   1190.73 o 
  11   5  16       51.14       90.57    177.50 o 
  13   5  16     3550.38     3384.09    950.23 o 
  15   5  16        1.16      126.41    404.92 o 
 -22   6  16       26.75      198.65    244.30 o 
 -20   6  16      369.64      998.46    612.55 o 
 -18   6  16      222.42      270.51    218.97 o 
 -16   6  16       69.12      143.27    206.57 o 
 -14   6  16      897.41      546.03    163.67 o 
 -12   6  16      887.59      800.35    226.11 o 
 -10   6  16    10437.72     9864.05    657.47 o 
  -8   6  16     3165.79     3315.04    888.31 o 
  -6   6  16     2338.42     1848.20    322.54 o 
  -4   6  16    20489.14    23745.47   1217.18 o 
  -2   6  16      895.68      672.78    599.30 o 
   0   6  16      149.40      318.46    152.22 o 
   2   6  16      509.87      368.22    244.30 o 
   4   6  16    15797.82    12455.58   2401.85 o 
   6   6  16      164.96      157.47    194.47 o 
   8   6  16     8503.97     8784.42   1269.26 o 
  10   6  16     3193.79     2553.91    537.58 o 
  12   6  16      133.93      145.41    215.37 o 
  14   6  16       99.12      101.33    338.53 o 
 -21   7  16     3828.21     4457.29    947.47 o 
 -19   7  16      313.13      650.61    435.95 o 
 -17   7  16      690.19      109.16    229.82 o 
 -15   7  16      500.87      263.75    191.33 o 
 -13   7  16      827.94      484.35    270.86 o 
 -11   7  16     8421.86     7547.79   1828.52 o 
  -9   7  16      383.60      883.92    597.84 o 
  -7   7  16    33772.16    36683.17   2268.55 o 
  -5   7  16     2173.08     3175.79    458.97 o 
  -3   7  16     7681.85     9291.20   1914.27 o 
  -1   7  16     1879.94     2269.93    864.08 o 
   1   7  16      528.92      529.32    609.04 o 
   3   7  16     1468.31     1420.46    214.62 o 
   5   7  16     1803.60     1309.43    420.20 o 
   7   7  16    19038.95    19532.61   1615.87 o 
   9   7  16     3819.02     3867.31    583.13 o 
  11   7  16     5480.91     6195.19   2062.45 o 
  13   7  16      139.89      117.27    221.22 o 
 -18   8  16     2454.26       37.12    551.12 o 
 -16   8  16      379.73      108.08    469.48 o 
 -14   8  16     1175.45      709.31    329.41 o 
 -12   8  16      109.39        8.53    315.33 o 
 -10   8  16     3482.67     3843.81    640.84 o 
  -8   8  16      502.38      692.59    279.47 o 
  -6   8  16        8.20      158.22    190.09 o 
  -4   8  16     7046.20     7592.34    886.25 o 
  -2   8  16     4572.95     2262.70   1634.42 o 
   0   8  16      303.63      383.97    550.79 o 
   2   8  16     2572.44     1490.42   1821.15 o 
   4   8  16      802.57      275.08    171.77 o 
   6   8  16       18.45      139.80    135.78 o 
   8   8  16      107.06       72.66    174.61 o 
  10   8  16     2303.02     1446.18    459.51 o 
 -17   9  16      307.87     1675.94   1566.55 o 
 -15   9  16        1.69       21.04    641.20 o 
 -13   9  16     1718.48     2061.35    907.53 o 
 -11   9  16     3462.24     2782.93   1090.11 o 
  -9   9  16     5682.24     7175.22    982.31 o 
  -7   9  16     4470.64     5210.89    816.30 o 
  -5   9  16     2284.27     1966.33    718.15 o 
  -3   9  16     6922.77     6250.33   1913.37 o 
  -1   9  16     1199.31      840.09    478.90 o 
   1   9  16       25.93        2.01    602.63 o 
   3   9  16     1563.51      669.38    885.24 o 
   5   9  16      772.33      990.01   1367.20 o 
   7   9  16      731.54       26.43    478.70 o 
   9   9  16      279.32       26.60    530.51 o 
 -14  10  16     2190.46     3039.41   1412.38 o 
 -12  10  16      383.92      878.17    749.35 o 
 -10  10  16      851.40      973.56    477.90 o 
  -8  10  16      979.61     1128.16    481.76 o 
  -6  10  16      284.19      542.99    346.25 o 
  -4  10  16     2131.97     1582.05    552.54 o 
  -2  10  16     1474.23      819.71    432.91 o 
   0  10  16     4075.03     2251.33   1761.26 o 
   2  10  16     1279.95      395.09    539.68 o 
   4  10  16     1519.00     2697.79   2314.29 o 
   6  10  16       11.07      633.53   1343.14 o 
  -7  11  16       93.21      846.45    625.05 o 
  -5  11  16      489.20     1017.41    766.49 o 
  -3  11  16      330.51      514.21    536.49 o 
  -1  11  16      298.14      756.18    643.61 o 
 -25   1  17      418.67      597.42    428.22 o 
 -23   1  17      278.51     1134.91    627.77 o 
 -21   1  17     1921.42     1382.67    602.29 o 
 -19   1  17     2458.06     2197.93    635.46 o 
 -17   1  17       41.40      296.92    265.04 o 
 -15   1  17     6177.29     6276.17    906.98 o 
 -13   1  17     1600.07     1657.76    403.70 o 
 -11   1  17      992.78     1146.52    252.16 o 
  -9   1  17     5413.26     5837.58    410.10 o 
  -7   1  17    40493.82    38048.12   1411.04 o 
  -5   1  17    19683.26    21199.52    785.45 o 
  -3   1  17    20932.81    18023.94    733.11 o 
  -1   1  17    69532.01    71254.99   3019.12 o 
   1   1  17    26832.13    28494.90   2849.73 o 
   3   1  17    19297.66    19822.12   1505.85 o 
   5   1  17     1972.22     2311.41    483.33 o 
   7   1  17     4012.68     4294.44    686.90 o 
   9   1  17       16.86      248.43    379.13 o 
  11   1  17     4500.27     4475.96    907.81 o 
  13   1  17     1935.94     1967.04    680.65 o 
  15   1  17     4554.98     3790.06   1837.32 o 
  17   1  17     4451.78     2646.01   1294.62 o 
 -26   2  17      842.82      822.25    556.73 o 
 -24   2  17     3772.80     3659.90   1110.24 o 
 -22   2  17      468.91      518.86    527.15 o 
 -20   2  17      208.62      269.04    244.64 o 
 -18   2  17      284.18      307.34    355.00 o 
 -16   2  17       41.81      223.81    219.09 o 
 -14   2  17      135.80      264.57    185.57 o 
 -12   2  17      774.65      909.98    250.40 o 
 -10   2  17    10232.68    10154.78    741.56 o 
  -8   2  17     7553.47     8442.25   1028.95 o 
  -6   2  17     1007.83      711.21    152.31 o 
  -4   2  17    15500.35    16498.25    989.13 o 
  -2   2  17     8026.13     7240.73    723.81 o 
   0   2  17     2420.19     2859.46    183.16 o 
   2   2  17    25224.08    23445.24   1480.23 o 
   4   2  17    40444.04    41903.98   2748.26 o 
   6   2  17    42374.84    45131.34   3417.66 o 
   8   2  17     2335.04     2229.60    689.39 o 
  10   2  17      492.88      171.65    263.48 o 
  12   2  17       94.42      137.77    400.85 o 
  14   2  17      164.49      373.33    456.18 o 
  16   2  17       15.95       87.03    477.50 o 
 -25   3  17      167.20     1610.36    909.75 o 
 -23   3  17      179.57     1194.13    676.16 o 
 -21   3  17       95.19       77.36    463.87 o 
 -19   3  17     7186.45     8704.47   1505.14 o 
 -17   3  17    17821.84    20015.08   2932.68 o 
 -15   3  17     7670.06     6309.29   1609.17 o 
 -13   3  17      603.60      431.85    239.39 o 
 -11   3  17      993.84      939.27    228.99 o 
  -9   3  17     4865.70     5689.49    604.80 o 
  -7   3  17     8026.94    10890.73   1176.39 o 
  -5   3  17    23437.34    25374.48   1568.08 o 
  -3   3  17    27915.51    28059.06   1606.15 o 
  -1   3  17    27930.51    27081.55   1937.05 o 
   1   3  17    27885.22    27105.41   1515.82 o 
   3   3  17     1190.32     1086.37    208.72 o 
   5   3  17     2318.37     2975.86    752.18 o 
   7   3  17     3602.67     3632.28    747.47 o 
   9   3  17      801.24      993.92    401.07 o 
  11   3  17     3430.77     3052.50    828.24 o 
  13   3  17     8301.13     8415.28   2320.42 o 
  15   3  17      876.57      176.37    460.48 o 
  17   3  17      196.99     1158.82    855.70 o 
 -24   4  17       12.48      234.78    548.17 o 
 -22   4  17     3930.68     2533.72    985.67 o 
 -20   4  17     6005.57     6819.10   1936.96 o 
 -18   4  17     2037.04     1129.89    527.15 o 
 -16   4  17       14.66      500.19    293.63 o 
 -14   4  17    17780.46    18761.40   3552.60 o 
 -12   4  17     1083.39     1087.47    335.84 o 
 -10   4  17     4139.60     4375.37    408.03 o 
  -8   4  17     8619.94     7271.20    777.32 o 
  -6   4  17     9925.63     9742.59   2060.78 o 
  -4   4  17    18337.31    18232.81   1735.27 o 
  -2   4  17     2263.37     2421.42    420.29 o 
   0   4  17    35219.39    36326.79   1836.77 o 
   2   4  17      258.70      344.78    110.59 o 
   4   4  17    12772.39    13580.84    780.42 o 
   6   4  17     9475.72     9784.12    657.36 o 
   8   4  17    21292.39    21733.24   1188.42 o 
  10   4  17    17922.66    18836.07   1465.87 o 
  12   4  17       55.72       55.74    323.99 o 
  14   4  17      107.20      176.66    228.34 o 
  16   4  17        0.01      702.11    407.58 o 
 -23   5  17      348.22     1443.64    815.69 o 
 -21   5  17     2027.49     1889.07    615.67 o 
 -19   5  17     2699.18     1733.43    604.75 o 
 -17   5  17      345.07      324.51    226.58 o 
 -15   5  17     2390.19     2028.79    657.41 o 
 -13   5  17     6413.93     7162.91    909.87 o 
 -11   5  17    15442.47    16994.67   1170.89 o 
  -9   5  17     2282.71     1947.52    351.91 o 
  -7   5  17      743.20      719.72    142.20 o 
  -5   5  17      479.38      610.00    162.00 o 
  -3   5  17     5496.77     5426.37    460.67 o 
  -1   5  17     1452.13     2060.32    875.70 o 
   1   5  17       79.88       56.52    137.58 o 
   3   5  17     9560.86     9452.31    487.23 o 
   5   5  17      136.61       84.05    168.99 o 
   7   5  17       15.32      159.02    174.77 o 
   9   5  17      583.83      597.15    250.64 o 
  11   5  17      577.80      264.32    331.51 o 
  13   5  17      157.99      340.04    288.35 o 
  15   5  17        6.13        4.34    480.08 o 
 -22   6  17      362.76      682.05    632.81 o 
 -20   6  17      865.75      674.28    411.94 o 
 -18   6  17      423.81      437.05    250.45 o 
 -16   6  17       57.17      213.28    267.66 o 
 -14   6  17      680.52      745.06    414.11 o 
 -12   6  17    10873.01    11722.43   1151.97 o 
 -10   6  17    20816.29    22101.37   1144.59 o 
  -8   6  17    10579.46    10778.44   1667.05 o 
  -6   6  17    12770.75    14095.07   2410.77 o 
  -4   6  17     3555.99     2334.96    902.31 o 
  -2   6  17     2582.18     3946.30   1218.86 o 
   0   6  17     9040.14     9030.72    943.79 o 
   2   6  17    12846.46    13742.13   1072.60 o 
   4   6  17     1215.08     1297.20    220.68 o 
   6   6  17    10023.87    11540.12    998.59 o 
   8   6  17      223.23      230.18    208.34 o 
  10   6  17      802.74      484.95    292.89 o 
  12   6  17      559.45      387.04    264.85 o 
  14   6  17      171.79      573.53    460.80 o 
 -21   7  17      866.01      531.08    484.34 o 
 -19   7  17     1055.99      472.17    288.33 o 
 -17   7  17       20.24      115.60    191.26 o 
 -15   7  17      939.10      586.02    414.72 o 
 -13   7  17      903.90      567.30    277.29 o 
 -11   7  17      177.75      584.05    546.84 o 
  -9   7  17     2775.63     3213.28    444.86 o 
  -7   7  17     3053.08     3778.95    675.50 o 
  -5   7  17       31.77       26.79    155.45 o 
  -3   7  17     5440.39     5279.43   2008.69 o 
  -1   7  17     6920.65     7409.39   1544.17 o 
   1   7  17      448.59      755.11    731.51 o 
   3   7  17     2412.63     2199.98    665.98 o 
   5   7  17      717.64      221.08    215.70 o 
   7   7  17      235.29      370.94    218.81 o 
   9   7  17        7.07        0.00    267.46 o 
  11   7  17      100.33       66.82    197.15 o 
 -18   8  17      371.34     1233.82   1225.76 o 
 -16   8  17      159.57      522.69    770.09 o 
 -14   8  17      428.50     1720.29   1176.81 o 
 -12   8  17     1224.99     2215.32   1204.04 o 
 -10   8  17     3410.12     4210.33    724.71 o 
  -8   8  17     4308.00     4709.49    776.83 o 
  -6   8  17     4287.31     4707.35    922.21 o 
  -4   8  17     6495.48     8103.97   1291.16 o 
  -2   8  17     1346.17      396.28    345.51 o 
   0   8  17      736.44      512.03    578.15 o 
   2   8  17       85.31        0.00    606.31 o 
   4   8  17     2318.78      990.43    576.80 o 
   6   8  17     1309.49     1453.86    377.79 o 
   8   8  17     1864.24      595.53    276.73 o 
  10   8  17      530.22      453.12    329.66 o 
 -17   9  17      571.54     1228.12   1479.97 o 
 -15   9  17     1160.67      496.87    643.66 o 
 -13   9  17     2678.17     2545.46   1493.51 o 
 -11   9  17     1768.33     1431.76    490.88 o 
  -9   9  17       30.99      381.04    314.12 o 
  -7   9  17        5.92      176.28    249.23 o 
  -5   9  17     3179.32     4033.73    883.49 o 
  -3   9  17     2058.80     2953.39   1506.01 o 
  -1   9  17     1821.28     1590.66    845.68 o 
   1   9  17     5686.36     4795.07   3959.74 o 
   3   9  17      492.45       62.57    615.11 o 
   5   9  17      857.64     1647.05   1769.17 o 
   7   9  17       59.65       24.43    541.49 o 
 -12  10  17     1089.40      954.01    536.67 o 
 -10  10  17      290.80      239.76    312.17 o 
  -8  10  17        8.75      317.16    248.56 o 
  -6  10  17     2108.51     2856.27    614.64 o 
  -4  10  17      470.00      430.23    334.66 o 
  -2  10  17      729.60     1463.67   1229.07 o 
   0  10  17      491.68     1268.52   1030.38 o 
   2  10  17       81.89      148.40    519.17 o 
   4  10  17      464.25     1849.22   1906.91 o 
  -5  11  17      306.76      324.54    393.12 o 
  -3  11  17     1910.74     2408.65   1014.18 o 
 -26   0  18     1615.81     1379.01   1030.89 o 
 -24   0  18      522.79     1537.76   1126.69 o 
 -22   0  18     5410.44     2718.10   1509.15 o 
 -20   0  18      710.03      521.50    523.70 o 
 -18   0  18    24567.84    26980.85   3540.15 o 
 -16   0  18    36166.76    37565.23   2891.37 o 
 -14   0  18    17611.81    23216.09   5347.69 o 
 -12   0  18      248.68      292.06    256.07 o 
 -10   0  18      211.31       18.83    275.02 o 
  -8   0  18    75502.03    51433.41  16089.46 o 
  -6   0  18    27124.04    28662.76   1153.17 o 
  -4   0  18   155824.19   151437.64   8036.92 o 
  -2   0  18    26961.55    25866.51   1624.04 o 
   0   0  18    96995.82    97790.30   4542.64 o 
   2   0  18    33370.83    33482.05   3095.30 o 
   4   0  18      936.79      703.63    501.85 o 
   6   0  18      101.07      780.43    686.21 o 
   8   0  18    27779.11    30621.85   3286.31 o 
  10   0  18     6309.24     9083.10   1720.83 o 
  12   0  18      184.08       64.89    475.92 o 
  14   0  18    23019.79    27675.15   4005.48 o 
  16   0  18      117.39      290.49    744.99 o 
 -25   1  18     2147.30     1520.43    666.18 o 
 -23   1  18     5077.66     4191.70   1283.28 o 
 -21   1  18     2589.14     1525.28    703.27 o 
 -19   1  18      268.84      150.86    245.90 o 
 -17   1  18       13.23      126.45    183.57 o 
 -15   1  18     7244.43     6738.93   1600.11 o 
 -13   1  18    29837.37    28892.98   5196.44 o 
 -11   1  18    15047.73    16850.08   1403.85 o 
  -9   1  18    17155.14    17547.67    963.56 o 
  -7   1  18    69857.70    76081.59   3201.66 o 
  -5   1  18     6385.33     6326.76    729.67 o 
  -3   1  18    50283.77    47802.96   1839.27 o 
  -1   1  18     3991.94     4043.41    332.10 o 
   1   1  18    12745.21    12870.56   1020.90 o 
   3   1  18       69.98      206.26    268.66 o 
   5   1  18      274.97      522.25    341.16 o 
   7   1  18     4359.88     5019.98    760.45 o 
   9   1  18     7385.46     7421.88    945.66 o 
  11   1  18    14670.99    18687.11   1957.80 o 
  13   1  18     5827.59     4921.46   1331.02 o 
  15   1  18      145.72      240.91    435.20 o 
  17   1  18      310.07      442.81    519.34 o 
 -26   2  18     1479.74      597.40    547.15 o 
 -24   2  18      430.46     1285.96    700.33 o 
 -22   2  18       25.85      517.53    463.59 o 
 -20   2  18    13951.75    16125.01   4284.35 o 
 -18   2  18     5442.77     5226.25    952.47 o 
 -16   2  18       88.97      504.76    282.10 o 
 -14   2  18     8790.79     7710.48   1528.50 o 
 -12   2  18    16612.47    18199.64    988.47 o 
 -10   2  18     1359.61     1574.27    286.90 o 
  -8   2  18     2562.44     3014.26    293.89 o 
  -6   2  18   154400.19   165993.64   7135.64 o 
  -4   2  18     1349.35     1965.77    390.88 o 
  -2   2  18    46359.64    45887.13   2418.51 o 
   0   2  18    30027.28    28701.88    902.07 o 
   2   2  18     7385.22     8246.85    822.28 o 
   4   2  18    26348.79    25534.05   1666.71 o 
   6   2  18      587.85      829.75    484.35 o 
   8   2  18    11138.60    11655.26   1369.48 o 
  10   2  18      598.08      242.78    434.52 o 
  12   2  18    14043.76    16386.19   1971.63 o 
  14   2  18       66.48      485.93    480.59 o 
  16   2  18     1703.91     1207.67    710.04 o 
 -25   3  18      258.50      567.02    525.25 o 
 -23   3  18     2488.95     1601.59    674.17 o 
 -21   3  18      311.85      430.02    376.61 o 
 -19   3  18       94.70      171.05    489.74 o 
 -17   3  18      133.16      273.34    202.57 o 
 -15   3  18    12367.76    11933.39   3183.59 o 
 -13   3  18     7012.75     6217.70    739.30 o 
 -11   3  18    40698.28    40937.91   2000.03 o 
  -9   3  18    64195.84    65261.61   2569.48 o 
  -7   3  18    11372.85    11165.54    428.70 o 
  -5   3  18    54711.61    55769.49   2834.56 o 
  -3   3  18       57.53       60.32    127.52 o 
  -1   3  18      404.56      284.62    274.64 o 
   1   3  18     3880.82     3406.97    522.07 o 
   3   3  18    24166.04    26433.03   1237.24 o 
   5   3  18     5830.35     6020.74    793.39 o 
   7   3  18    14401.57    14822.25   1369.53 o 
   9   3  18     7020.70     8216.99   1147.64 o 
  11   3  18     1488.52     2045.04    649.21 o 
  13   3  18     3183.39     3042.41   1348.33 o 
  15   3  18       98.62      529.13    560.00 o 
 -24   4  18      191.89       17.02    496.57 o 
 -22   4  18     1261.18     1755.52    648.75 o 
 -20   4  18     2313.53     2112.75    737.41 o 
 -18   4  18      419.32      200.94    228.69 o 
 -16   4  18    11275.12    12895.61   2526.64 o 
 -14   4  18      243.39       55.42    241.35 o 
 -12   4  18    18536.98    21266.75   1322.43 o 
 -10   4  18     2043.74     2096.37    345.03 o 
  -8   4  18       12.13       59.05     66.65 o 
  -6   4  18       66.56      205.39    143.09 o 
  -4   4  18      332.12      244.31    140.84 o 
  -2   4  18     1355.68     1381.79    372.55 o 
   0   4  18    16383.03    18320.73   1617.79 o 
   2   4  18     1764.60     1261.55    299.21 o 
   4   4  18     7233.66     7725.61    427.34 o 
   6   4  18     1602.92     2448.18    460.64 o 
   8   4  18      894.22      796.41    254.20 o 
  10   4  18     7556.52     8509.83   1199.18 o 
  12   4  18     1174.80      763.38    409.33 o 
  14   4  18      531.95      482.11    344.10 o 
 -23   5  18     2793.96     2380.21    900.23 o 
 -21   5  18      697.13     1171.26    487.38 o 
 -19   5  18     1376.10     1052.45    444.20 o 
 -17   5  18     2607.01     1057.49    543.05 o 
 -15   5  18     3559.98     2320.89    831.78 o 
 -13   5  18    18656.75    21221.29   1530.96 o 
 -11   5  18     2086.53     1999.81    323.17 o 
  -9   5  18    28340.52    29833.68   1709.90 o 
  -7   5  18    25379.67    26292.26   2036.99 o 
  -5   5  18     4253.42    11591.34   6170.56 o 
  -3   5  18       76.07       50.48    130.65 o 
  -1   5  18     6115.88     7381.38   1571.49 o 
   1   5  18     7965.50     7768.58    827.88 o 
   3   5  18    11109.37     9456.76   1217.66 o 
   5   5  18    15858.22    17145.23    961.63 o 
   7   5  18     4603.18     4504.20    689.22 o 
   9   5  18     2161.06     2183.99    402.42 o 
  11   5  18       31.01       54.87    247.09 o 
  13   5  18      389.28      639.04    352.03 o 
 -22   6  18      982.06      117.90    333.60 o 
 -20   6  18     3181.57     2040.02    870.33 o 
 -18   6  18      419.97      186.47    225.36 o 
 -16   6  18      607.60      489.19    314.72 o 
 -14   6  18     3987.64     5222.79    590.21 o 
 -12   6  18     6344.47     6550.52    731.44 o 
 -10   6  18     1590.90     2032.15    247.66 o 
  -8   6  18      167.79      338.84    196.73 o 
  -6   6  18     2690.44     2986.04    277.30 o 
  -4   6  18       47.54      251.82    327.22 o 
  -2   6  18     4874.40     3840.24    575.24 o 
   0   6  18     4544.20     4213.01    502.19 o 
   2   6  18     8866.15    11038.35   1144.38 o 
   4   6  18     4990.75     3833.26    409.94 o 
   6   6  18     8547.22     8739.93    875.26 o 
   8   6  18      321.12      227.04    180.65 o 
  10   6  18      173.83       40.70    208.98 o 
  12   6  18      159.37      227.53    216.11 o 
 -21   7  18     1534.40     1664.59    770.82 o 
 -19   7  18      481.69      700.14    414.58 o 
 -17   7  18     5732.00     5120.84   1734.16 o 
 -15   7  18     2487.13      644.95    617.21 o 
 -13   7  18     1702.65      992.93    350.09 o 
 -11   7  18     9089.68    10584.35   1456.63 o 
  -9   7  18       69.70      145.42    210.68 o 
  -7   7  18     5219.03     6440.82    669.87 o 
  -5   7  18      144.67      223.12    147.65 o 
  -3   7  18     9210.66     6538.65   2887.64 o 
  -1   7  18    11238.34    11296.55   2276.13 o 
   1   7  18      573.52      813.02    692.10 o 
   3   7  18    14999.54    18229.18   1149.62 o 
   5   7  18      391.74      195.63    187.51 o 
   7   7  18     2977.85     3221.98   1158.57 o 
   9   7  18      479.32      284.95    244.44 o 
  11   7  18     1355.62      592.09    425.09 o 
 -18   8  18     1693.24     1412.67   1337.93 o 
 -16   8  18      566.65       42.94    729.84 o 
 -14   8  18     3732.98     2778.23   1375.73 o 
 -12   8  18      201.72      359.80    425.07 o 
 -10   8  18      216.89      356.37    250.39 o 
  -8   8  18      108.68      326.75    336.78 o 
  -6   8  18      227.29      458.96    307.45 o 
  -4   8  18     2885.78     1197.00    949.78 o 
  -2   8  18      429.32      169.07    408.32 o 
   0   8  18     6623.93     2164.66   2611.25 o 
   2   8  18      430.21      370.36    686.47 o 
   4   8  18      341.71      100.85    144.61 o 
   6   8  18      504.84      334.45    269.02 o 
   8   8  18      535.93      339.78    263.60 o 
  10   8  18      161.45       68.16    203.45 o 
 -15   9  18       12.56      390.09    510.28 o 
 -13   9  18     1081.77      720.78    695.79 o 
 -11   9  18     1295.49     1736.57    562.33 o 
  -9   9  18     1992.97     2267.66    611.95 o 
  -7   9  18      353.51      437.12    250.57 o 
  -5   9  18       99.80      168.36    206.27 o 
  -3   9  18       52.92       16.75    118.39 o 
  -1   9  18      125.56      155.83    846.00 o 
   1   9  18     2946.55     1872.14   2290.12 o 
   3   9  18      567.65     1125.06   1372.65 o 
   5   9  18     2420.96     3302.74   3043.27 o 
   7   9  18      467.58        3.77    640.06 o 
 -12  10  18      375.31      618.86    460.46 o 
 -10  10  18      644.41     1189.48    520.07 o 
  -8  10  18      579.47      563.65    463.65 o 
  -6  10  18      331.33       88.09    784.22 o 
  -4  10  18     1284.37     1242.45   1135.47 o 
  -2  10  18      970.12      479.56    702.77 o 
   0  10  18      400.90      479.16    627.41 o 
   2  10  18      814.72     1099.49    904.70 o 
 -25   1  19        3.58      366.02    434.72 o 
 -23   1  19      472.74      526.35    402.34 o 
 -21   1  19    11633.78    13468.69   2421.97 o 
 -19   1  19    12738.33    14428.38   3030.15 o 
 -17   1  19    18394.53    20536.20   3000.71 o 
 -15   1  19     9710.85     8265.53   1794.43 o 
 -13   1  19    21654.08    21015.86   1281.65 o 
 -11   1  19     3958.20     5000.37    405.86 o 
  -9   1  19    26378.14    26963.65   1127.47 o 
  -7   1  19     4011.15     2882.85   1071.24 o 
  -5   1  19     2336.59     2310.44    510.84 o 
  -3   1  19    15866.54    15372.98    642.94 o 
  -1   1  19     1645.90     1619.58    257.67 o 
   1   1  19     2359.51     2305.31    228.58 o 
   3   1  19      329.98      384.24    328.71 o 
   5   1  19     3699.23     4565.81    789.03 o 
   7   1  19    10452.79    11536.53   1220.36 o 
   9   1  19     1048.10     1420.46    574.09 o 
  11   1  19     8614.21     9967.45   1344.28 o 
  13   1  19     1279.26      937.49    606.10 o 
  15   1  19      548.22      228.93    552.02 o 
 -26   2  19        4.92       26.09    685.70 o 
 -24   2  19     2543.55     1637.69    875.63 o 
 -22   2  19     1648.26      912.49    517.96 o 
 -20   2  19     3797.67     2537.71   1257.19 o 
 -18   2  19     6624.51     7739.25   1648.23 o 
 -16   2  19      131.96      383.38    294.53 o 
 -14   2  19     8021.73     6906.34   1223.22 o 
 -12   2  19     4018.44     4506.34    601.34 o 
 -10   2  19    45720.43    47015.38   3320.53 o 
  -8   2  19    19859.09    20933.57   1011.93 o 
  -6   2  19    34054.76    33964.52   1717.96 o 
  -4   2  19      857.78      891.72    341.15 o 
  -2   2  19     3002.24     2934.31    492.29 o 
   0   2  19     4055.55     3878.19    408.04 o 
   2   2  19    17261.14    17956.30   1500.94 o 
   4   2  19      464.10      625.08    339.97 o 
   6   2  19     1383.58     2107.55    585.21 o 
   8   2  19     4695.79     5958.46   1060.01 o 
  10   2  19       83.27      235.50    384.22 o 
  12   2  19     2108.09     2030.36    832.08 o 
  14   2  19     1113.57     1162.33    688.39 o 
  16   2  19        2.49      136.98    595.50 o 
 -25   3  19       23.98      393.28    532.83 o 
 -23   3  19     1045.97      600.57    523.36 o 
 -21   3  19       78.56      694.10    466.02 o 
 -19   3  19     3491.87     3151.53   1031.63 o 
 -17   3  19      139.74      413.16    292.82 o 
 -15   3  19    32386.05    32294.96   5872.17 o 
 -13   3  19     1576.59     1720.17    475.29 o 
 -11   3  19     1751.28     1327.59    243.30 o 
  -9   3  19    27329.05    30840.33   1574.32 o 
  -7   3  19     3059.76     2965.75    290.47 o 
  -5   3  19     3435.24     3754.83    892.70 o 
  -3   3  19     1097.06      949.36    313.54 o 
  -1   3  19    46160.98    50348.32   2965.70 o 
   1   3  19      683.78      899.08    392.18 o 
   3   3  19     4842.06     5579.70    451.68 o 
   5   3  19    28718.51    32454.29   2646.75 o 
   7   3  19      811.76      646.45    384.58 o 
   9   3  19     2150.95     2398.18    626.28 o 
  11   3  19      555.39      662.52    483.56 o 
  13   3  19     3876.84     4577.63   1425.61 o 
  15   3  19     2410.20     3063.05   1045.28 o 
 -24   4  19     1445.46      561.76    482.64 o 
 -22   4  19     1566.83     1592.94    847.49 o 
 -20   4  19      786.75      428.72    330.15 o 
 -18   4  19     7383.41     3072.68   1862.80 o 
 -16   4  19      563.39      250.39    251.10 o 
 -14   4  19      346.55      307.73    282.44 o 
 -12   4  19    35492.09    37918.02   2313.15 o 
 -10   4  19      425.49      373.04    282.69 o 
  -8   4  19     7002.73     7622.26    391.46 o 
  -6   4  19      711.62      895.42    216.43 o 
  -4   4  19    13749.43    13810.21    923.81 o 
  -2   4  19     1345.85     1559.03    431.61 o 
   0   4  19     8231.02     9888.00   1040.10 o 
   2   4  19    28465.00    30814.29   4148.70 o 
   4   4  19     2247.29     2381.95    297.28 o 
   6   4  19     8060.05     9754.45    933.52 o 
   8   4  19     4239.76     4397.58    740.01 o 
  10   4  19       93.29      215.70    345.40 o 
  12   4  19       11.12      377.95    463.80 o 
  14   4  19      636.28      528.11    343.29 o 
 -23   5  19     1204.29      406.51    376.04 o 
 -21   5  19      253.85      697.33    423.43 o 
 -19   5  19      270.64      424.77    364.90 o 
 -17   5  19      164.29      276.53    249.78 o 
 -15   5  19     8724.55    11055.02   1641.20 o 
 -13   5  19      105.62      398.36    288.73 o 
 -11   5  19     2650.25     2125.58    444.18 o 
  -9   5  19      769.49      734.24    281.31 o 
  -7   5  19    11073.29    11038.44    509.69 o 
  -5   5  19    18998.92    16755.03   3128.51 o 
  -3   5  19     2297.54     3008.28    358.85 o 
  -1   5  19        6.21      172.28    178.08 o 
   1   5  19     1255.93     1128.64    276.93 o 
   3   5  19       42.07       97.73    172.13 o 
   5   5  19     3315.24     3559.94    423.95 o 
   7   5  19     3587.54     3038.33    910.65 o 
   9   5  19     2996.21     2225.47    533.05 o 
  11   5  19      167.38      216.65    270.48 o 
  13   5  19      479.83      464.20    340.55 o 
 -22   6  19     1981.07     1392.97    588.42 o 
 -20   6  19     1181.15      404.94    268.72 o 
 -18   6  19      355.70       90.43    243.98 o 
 -16   6  19     1636.65     1082.28    494.56 o 
 -14   6  19     7090.04     8991.47    980.27 o 
 -12   6  19      791.33      666.24    282.87 o 
 -10   6  19     6939.00     7186.07    416.30 o 
  -8   6  19     3554.42     3839.03    475.44 o 
  -6   6  19      589.65      684.90    507.01 o 
  -4   6  19     2565.54     2075.45    679.66 o 
  -2   6  19     8041.02     6530.34   1425.21 o 
   0   6  19     4492.28     5150.61    610.61 o 
   2   6  19    10253.28    11603.24    768.73 o 
   4   6  19    12445.13    11883.77    860.04 o 
   6   6  19     6293.13     5792.81    978.00 o 
   8   6  19     3662.42     4828.50   1278.66 o 
  10   6  19      748.98      797.12    290.95 o 
  12   6  19     1974.17     1385.50    576.47 o 
 -21   7  19      145.99      226.07    523.23 o 
 -19   7  19      389.38      842.19    971.61 o 
 -17   7  19       23.00       15.51    316.68 o 
 -15   7  19     1319.76     1017.34    572.00 o 
 -13   7  19       54.93       57.16    145.20 o 
 -11   7  19      171.47        0.00    445.34 o 
  -9   7  19     1304.38     1386.41    370.39 o 
  -7   7  19     1545.48     1961.42    324.12 o 
  -5   7  19     3683.91     2853.75   1160.01 o 
  -3   7  19      975.23     1510.28    703.78 o 
  -1   7  19      679.88      887.79    862.36 o 
   1   7  19      759.84      344.15    531.86 o 
   3   7  19      517.80      395.10    155.30 o 
   5   7  19      269.50       75.18    182.28 o 
   7   7  19      239.67      335.03    201.36 o 
   9   7  19     2836.53     2142.33    867.13 o 
  11   7  19      450.24      349.20    351.05 o 
 -18   8  19      162.55      672.33    960.81 o 
 -16   8  19        2.66        8.98    783.74 o 
 -14   8  19     1895.03      781.89    619.86 o 
 -12   8  19     2262.83     3453.08    957.72 o 
 -10   8  19     6329.14     7051.16   1029.34 o 
  -8   8  19      548.70      423.23    281.46 o 
  -6   8  19     8792.08     9200.02   1524.70 o 
  -4   8  19     1615.22      787.72    736.05 o 
  -2   8  19      132.08      383.55    466.50 o 
   0   8  19     9981.82    14534.34   3171.70 o 
   2   8  19     3023.51     2015.71   1979.40 o 
   4   8  19     4656.08      453.76    887.40 o 
   6   8  19     1131.20      578.21    457.14 o 
 -15   9  19       70.40     1089.55    748.56 o 
 -13   9  19      305.60      524.02    330.69 o 
 -11   9  19       51.03      461.30    299.11 o 
  -9   9  19      256.51      510.70    258.65 o 
  -7   9  19     2693.69     2994.50    433.54 o 
  -5   9  19        7.83      118.58    405.26 o 
  -3   9  19    11228.72    11359.79   3014.01 o 
  -1   9  19       31.63     1232.65    748.55 o 
   1   9  19     1790.55     1742.34   2167.47 o 
   3   9  19      373.04     1126.08   1569.90 o 
   5   9  19      809.48        0.00    592.38 o 
 -12  10  19     2967.02     3863.45   1078.64 o 
 -10  10  19       44.25       59.77    531.13 o 
  -8  10  19      607.94      696.40    624.01 o 
  -6  10  19       41.23       26.34    846.98 o 
  -4  10  19     1359.79      223.93    588.22 o 
  -2  10  19       87.18       98.64    484.41 o 
   0  10  19       95.33      231.00    598.22 o 
   2  10  19      659.72        3.77    688.28 o 
 -26   0  20       56.95       95.28    487.38 o 
 -24   0  20     4958.83     1291.24    838.01 o 
 -22   0  20      745.81     1287.47    817.11 o 
 -20   0  20    10760.76     9917.47   4672.80 o 
 -18   0  20     1831.06     1707.36    936.75 o 
 -16   0  20     3511.96     4050.35   1696.09 o 
 -14   0  20    34572.89    37139.23   4079.90 o 
 -12   0  20      463.79      655.73    316.23 o 
 -10   0  20      510.21       40.57    172.01 o 
  -8   0  20    10710.58    10387.77   5585.16 o 
  -6   0  20    23861.66    26766.71   2009.77 o 
  -4   0  20    37465.26    39775.56   2153.90 o 
  -2   0  20       33.84       85.69    226.77 o 
   0   0  20     5676.17     6290.10   1556.07 o 
   2   0  20     4131.06     4305.80    852.40 o 
   4   0  20       45.85       87.62    428.73 o 
   6   0  20    80401.34    88810.78   7131.76 o 
   8   0  20    13236.32    13957.84   2649.18 o 
  10   0  20     1861.52     2662.17    973.64 o 
  12   0  20    11321.96    13487.07   3253.51 o 
  14   0  20      260.81      203.44    730.98 o 
  16   0  20     1401.31     1460.24   1203.26 o 
 -25   1  20      657.93      836.05    593.42 o 
 -23   1  20     1580.46     1376.33    584.70 o 
 -21   1  20     2172.04     1020.24    479.88 o 
 -19   1  20      643.37      591.20    404.39 o 
 -17   1  20     5378.27     5572.08   1326.20 o 
 -15   1  20        4.32      144.02    158.45 o 
 -13   1  20     2823.51     2915.98    425.73 o 
 -11   1  20    13433.70    14126.00   1012.45 o 
  -9   1  20       17.64      140.23    135.49 o 
  -7   1  20    37572.03    42955.91   1634.00 o 
  -5   1  20      276.93      445.05    252.76 o 
  -3   1  20    23812.18    23669.91    957.88 o 
  -1   1  20      418.27      422.69    166.63 o 
   1   1  20     2434.96     2354.10    340.13 o 
   3   1  20    37910.08    39560.68   2629.18 o 
   5   1  20     1555.09     1975.02    591.97 o 
   7   1  20       47.86       96.31    249.71 o 
   9   1  20     2306.83     1891.65    685.01 o 
  11   1  20     2808.28     4428.46    991.37 o 
  13   1  20     3548.18     2704.59   1233.65 o 
  15   1  20      466.20      531.83    503.20 o 
 -24   2  20      500.55     1084.04    674.13 o 
 -22   2  20     1699.20      385.41    430.22 o 
 -20   2  20     1203.95     1308.14    584.93 o 
 -18   2  20     7957.84     5509.08   1954.54 o 
 -16   2  20     5405.42     5381.04   1139.09 o 
 -14   2  20     2413.84     2259.31    453.01 o 
 -12   2  20     7481.87     7314.13    624.15 o 
 -10   2  20     1813.63     2109.66    381.96 o 
  -8   2  20    16669.27    17579.52    987.73 o 
  -6   2  20     8717.83     7792.18   2414.42 o 
  -4   2  20    77495.72    76127.84   4164.60 o 
  -2   2  20     5464.78     6189.38    766.18 o 
   0   2  20      250.44      208.13     84.21 o 
   2   2  20     6922.48     7248.89    659.95 o 
   4   2  20     8191.00     8951.12   1027.50 o 
   6   2  20      753.65      562.50    409.11 o 
   8   2  20     4817.84     5124.63    902.87 o 
  10   2  20    15637.78    19282.19   2408.34 o 
  12   2  20     1889.24     2255.22    851.76 o 
  14   2  20     5248.91     4865.41   1231.13 o 
 -25   3  20      755.02      517.65    492.88 o 
 -23   3  20        3.71        6.43    555.88 o 
 -21   3  20     5427.52     6009.12   2464.73 o 
 -19   3  20       79.13      172.11    300.81 o 
 -17   3  20      448.03      251.91    228.42 o 
 -15   3  20     1432.58      783.52    378.35 o 
 -13   3  20     6811.92     6782.13    559.90 o 
 -11   3  20     8333.88     8858.19    667.21 o 
  -9   3  20       71.46      315.52    128.80 o 
  -7   3  20     2286.33     2165.48    370.38 o 
  -5   3  20     6894.15     7771.20    706.41 o 
  -3   3  20      620.17      658.61    320.79 o 
  -1   3  20    19821.19    23190.74   2041.00 o 
   1   3  20    37898.88    42771.91   2593.20 o 
   3   3  20     1170.41     1460.23    247.03 o 
   5   3  20    22452.39    26445.54   1996.67 o 
   7   3  20     2015.98     1757.47    497.34 o 
   9   3  20      939.80     1233.71    610.48 o 
  11   3  20      388.59      638.62    425.49 o 
  13   3  20     4830.46     4296.77   1083.10 o 
  15   3  20      265.95     1232.03    978.10 o 
 -24   4  20      407.79      540.15    471.07 o 
 -22   4  20       93.87      336.06    391.15 o 
 -20   4  20     2984.20     1956.23    943.80 o 
 -18   4  20     2202.22     1005.85    493.05 o 
 -16   4  20       44.78      184.85    231.65 o 
 -14   4  20     5206.60     4753.32    818.87 o 
 -12   4  20      912.57      719.68    274.44 o 
 -10   4  20       34.59       93.04     93.79 o 
  -8   4  20     1147.61      901.20    190.21 o 
  -6   4  20    34873.25    30394.52   6651.06 o 
  -4   4  20     3720.37     4018.34    505.38 o 
  -2   4  20    18317.19    20091.49   1695.56 o 
   0   4  20     8312.51     9234.92   1084.65 o 
   2   4  20     2640.59     2754.30    505.91 o 
   4   4  20     8047.40     8251.70    527.07 o 
   6   4  20     1765.84     1609.85    483.73 o 
   8   4  20      768.62      979.22    293.41 o 
  10   4  20       34.17      103.36    284.81 o 
  12   4  20     4103.15     3405.18    949.64 o 
  14   4  20      147.45      272.50    404.70 o 
 -23   5  20     3498.94     3203.56   1529.11 o 
 -21   5  20      551.49      374.53    361.13 o 
 -19   5  20      279.99      589.79    467.72 o 
 -17   5  20     1533.81     1165.71    786.05 o 
 -15   5  20    11161.09    12860.82   1353.10 o 
 -13   5  20     2874.16     3672.48    517.48 o 
 -11   5  20     7514.35     8954.06    834.51 o 
  -9   5  20     3400.77     3709.23    551.29 o 
  -7   5  20      849.82      621.85    174.74 o 
  -5   5  20     4963.03     5423.06   1169.24 o 
  -3   5  20     4015.64     4439.24   1023.02 o 
  -1   5  20    14204.02    13559.32   1449.86 o 
   1   5  20    12500.05    13917.53   1451.46 o 
   3   5  20    11657.93    12994.34   1227.96 o 
   5   5  20     1498.35      727.04    295.12 o 
   7   5  20     5726.76     6001.47   1170.99 o 
   9   5  20     3092.00     2049.16    625.27 o 
  11   5  20      150.29       65.26    206.24 o 
  13   5  20      271.15      805.78    523.03 o 
 -22   6  20      173.89      524.40    350.50 o 
 -20   6  20      199.46      614.81    479.40 o 
 -18   6  20        3.80      174.70    194.76 o 
 -16   6  20      510.05      171.20    387.77 o 
 -14   6  20        9.90      200.45    199.57 o 
 -12   6  20     1341.21     1438.47    357.82 o 
 -10   6  20      216.99      276.21    131.08 o 
  -8   6  20      855.42      789.22    163.66 o 
  -6   6  20      310.97      485.18    399.75 o 
  -4   6  20      109.55      154.59    202.74 o 
  -2   6  20      329.15      357.06    176.44 o 
   0   6  20     2871.72     4648.78    735.27 o 
   2   6  20    14316.03    13607.07    980.93 o 
   4   6  20      533.85      585.82    257.27 o 
   6   6  20       30.82      105.62    150.04 o 
   8   6  20      324.13      113.40    128.09 o 
  10   6  20       55.52      114.47    199.09 o 
  12   6  20     2555.16     1207.74    759.09 o 
 -19   7  20       28.01      124.90    479.89 o 
 -17   7  20        8.48      483.57    509.84 o 
 -15   7  20     1322.73     1355.39    447.92 o 
 -13   7  20    15432.97    16270.36    705.71 o 
 -11   7  20    14289.07    17272.40   2231.31 o 
  -9   7  20     8311.02    10266.95   1124.39 o 
  -7   7  20     8366.42     9658.17   1519.52 o 
  -5   7  20      425.97      571.45    593.82 o 
  -3   7  20      561.23      448.57    401.51 o 
  -1   7  20     1008.02     1054.04    973.31 o 
   1   7  20     5302.26     3061.45   2492.25 o 
   3   7  20     6104.33     6126.89   1616.21 o 
   5   7  20     9368.79    10326.94   2291.28 o 
   7   7  20     1848.03      860.08    369.89 o 
   9   7  20       36.15       62.14    227.52 o 
 -18   8  20        6.33        0.00   1117.02 o 
 -16   8  20      303.01      542.67    706.13 o 
 -14   8  20        5.20      285.19    760.41 o 
 -12   8  20       24.78      165.50    220.77 o 
 -10   8  20      880.34     1025.91    442.07 o 
  -8   8  20     4259.61     4681.90    577.93 o 
  -6   8  20      585.81      540.22    614.78 o 
  -4   8  20     4201.04     1972.44   1285.35 o 
  -2   8  20        1.06      301.48    550.03 o 
   0   8  20     4820.70     1858.07   2328.21 o 
   2   8  20      492.72        0.00    619.30 o 
   4   8  20      142.29        4.31    589.56 o 
   6   8  20     1082.18       26.21    507.25 o 
   8   8  20        6.06       60.36    616.41 o 
 -15   9  20      859.84     1003.53    734.54 o 
 -13   9  20     1611.16     1327.98    517.42 o 
 -11   9  20     1399.34     1462.39    518.09 o 
  -9   9  20     3374.57     3451.66   1204.03 o 
  -7   9  20      218.86       61.20    443.17 o 
  -5   9  20     1203.71      352.03    502.61 o 
  -3   9  20       96.31      166.99    535.16 o 
  -1   9  20      584.14      370.65    585.17 o 
   1   9  20      920.99     2169.49   2775.50 o 
   3   9  20       16.60        3.77   1945.04 o 
   5   9  20      456.43       23.90    509.51 o 
 -10  10  20      610.99     1042.50    691.65 o 
  -8  10  20      382.25     1220.58    707.13 o 
  -6  10  20     2328.34     3127.51   1055.96 o 
  -4  10  20     1935.16     1041.69    736.46 o 
  -2  10  20     1533.68      950.87    758.51 o 
   0  10  20      699.62      954.61    963.51 o 
 -25   1  21      370.62      556.82    551.50 o 
 -23   1  21      525.64      279.78    411.06 o 
 -21   1  21     6365.64     5132.91   1715.95 o 
 -19   1  21     3548.31     3583.08    834.36 o 
 -17   1  21     7078.77     7229.35   1726.04 o 
 -15   1  21      196.74      254.72    201.25 o 
 -13   1  21     3217.69     3404.78    459.44 o 
 -11   1  21    25281.52    24104.83   1525.50 o 
  -9   1  21    22131.22    23019.76   1253.74 o 
  -7   1  21    74910.98    75348.30   2912.67 o 
  -5   1  21    21395.38    21947.16   1832.18 o 
  -3   1  21    67579.85    65238.04   2702.31 o 
  -1   1  21    18462.17    18874.76    871.56 o 
   1   1  21    13296.95    13862.89    695.32 o 
   3   1  21      451.21      187.08    267.61 o 
   5   1  21     3511.15     3775.34    834.44 o 
   7   1  21     8510.36     9522.90   1251.54 o 
   9   1  21     3054.41     3048.64    772.69 o 
  11   1  21     7234.16     7017.33   1665.63 o 
  13   1  21     1702.05     1406.59    762.09 o 
  15   1  21     1642.38     1187.38    787.97 o 
 -24   2  21      175.73      441.53    429.23 o 
 -22   2  21      951.92      358.48    380.94 o 
 -20   2  21     2218.09     2301.47    666.16 o 
 -18   2  21     2267.14     1982.29    523.58 o 
 -16   2  21      438.23      471.12    268.81 o 
 -14   2  21     8270.08     8053.54    644.51 o 
 -12   2  21      406.66      337.39    232.19 o 
 -10   2  21      243.48      350.84    177.16 o 
  -8   2  21     9148.25     9520.80    590.15 o 
  -6   2  21    12827.63    11837.06   2920.51 o 
  -4   2  21    16368.92    15159.72   1554.70 o 
  -2   2  21     7871.45     7815.73   1097.85 o 
   0   2  21    71471.69    65086.14   8842.86 o 
   2   2  21     9785.67    11813.59    893.86 o 
   4   2  21     3711.94     4378.78    737.20 o 
   6   2  21     1125.83     1336.78    502.78 o 
   8   2  21     8234.88     8952.52   1432.02 o 
  10   2  21      872.73      811.57    517.27 o 
  12   2  21     1583.87      811.60    668.87 o 
  14   2  21     2257.73     2295.92    942.32 o 
 -25   3  21      256.66      846.28    606.19 o 
 -23   3  21     2865.28     1543.05    827.00 o 
 -21   3  21      818.87     1252.75    522.39 o 
 -19   3  21     8463.24     7943.74   2517.44 o 
 -17   3  21       63.93      121.64    267.70 o 
 -15   3  21    15305.18    16787.92   1126.21 o 
 -13   3  21     1468.83     1788.93    429.85 o 
 -11   3  21     5608.10     5519.33    385.40 o 
  -9   3  21     6057.48     6658.05    507.10 o 
  -7   3  21     6870.95     6718.66    798.36 o 
  -5   3  21    27610.52    28228.55   2116.05 o 
  -3   3  21     4165.12     4314.97    703.69 o 
  -1   3  21     8802.91    10708.08   1508.17 o 
   1   3  21        4.09       37.65    211.77 o 
   3   3  21    16428.95    17620.27    862.96 o 
   5   3  21     2854.24     3339.17    708.13 o 
   7   3  21     3968.92     4445.12    965.48 o 
   9   3  21     5701.18     7321.01   1073.60 o 
  11   3  21      535.39      397.08    511.94 o 
  13   3  21     1214.11     1798.29    792.93 o 
 -24   4  21      593.92     1354.37   1031.02 o 
 -22   4  21      655.09     1068.92    620.56 o 
 -20   4  21     3550.97     2913.37    845.07 o 
 -18   4  21      844.87     1119.35    446.89 o 
 -16   4  21    12504.75    15927.13   1722.94 o 
 -14   4  21     1894.59     1983.25    451.70 o 
 -12   4  21    11601.04    13071.58   1321.73 o 
 -10   4  21     9029.52    12607.88    894.15 o 
  -8   4  21    15045.97    13742.03   1819.77 o 
  -6   4  21     8491.43     9651.57   1204.90 o 
  -4   4  21     1940.62     1715.52    500.08 o 
  -2   4  21    18747.78    19844.96   1912.68 o 
   0   4  21      481.55      595.19    393.23 o 
   2   4  21    32358.14    36425.35   2615.68 o 
   4   4  21    16319.59    16502.65   1003.76 o 
   6   4  21    10171.82    11237.68    833.27 o 
   8   4  21      595.54      504.15    319.02 o 
  10   4  21      156.49      109.18    282.90 o 
  12   4  21     3223.00     3279.83   1086.03 o 
 -23   5  21      347.72      351.11    429.54 o 
 -21   5  21     1069.82      803.94    428.05 o 
 -19   5  21      115.37      466.94    347.86 o 
 -17   5  21     3299.36     4294.36   1739.26 o 
 -15   5  21      431.73      380.61    497.44 o 
 -13   5  21       16.80      168.91    268.30 o 
 -11   5  21      728.48      615.77    187.35 o 
  -9   5  21     7255.77     7348.38    961.05 o 
  -7   5  21      122.03      105.34    114.18 o 
  -5   5  21    19061.31    15991.33   5848.52 o 
  -3   5  21     8495.99    10391.28   1600.24 o 
  -1   5  21      855.19      930.47    378.65 o 
   1   5  21      336.44      157.85    194.83 o 
   3   5  21     1650.41     1279.08    305.65 o 
   5   5  21      583.30      574.00    178.07 o 
   7   5  21      254.59      150.21    213.94 o 
   9   5  21       82.40      149.95    243.30 o 
  11   5  21     2613.66     1501.80    453.93 o 
 -22   6  21     1120.82      892.77    644.01 o 
 -20   6  21     1207.09      951.75    515.62 o 
 -18   6  21      710.62      445.09    585.69 o 
 -16   6  21     3297.31     4369.29   1207.42 o 
 -14   6  21    10445.46    11529.44   1167.75 o 
 -12   6  21    14942.99    16241.94    766.96 o 
 -10   6  21     3822.83     4032.87    331.97 o 
  -8   6  21     3577.77     3729.10    216.73 o 
  -6   6  21     7437.95     6601.78   2418.04 o 
  -4   6  21       32.68     1366.82   1152.93 o 
  -2   6  21     1403.86     1267.69    282.16 o 
   0   6  21    11009.05    13059.07   2663.59 o 
   2   6  21     3827.48     3390.15    559.66 o 
   4   6  21      992.56     1034.22    384.43 o 
   6   6  21     1552.05      779.85    270.61 o 
   8   6  21      831.98      439.30    425.87 o 
  10   6  21      167.82      114.31    268.45 o 
 -19   7  21       45.51        0.00   1077.60 o 
 -17   7  21       31.06      281.21    287.37 o 
 -15   7  21      154.63      505.45    304.94 o 
 -13   7  21     1662.12     1797.57    176.04 o 
 -11   7  21       13.67      113.78    165.37 o 
  -9   7  21     5555.12     7318.14    475.13 o 
  -7   7  21      757.58     1127.27    618.50 o 
  -5   7  21      369.40      241.19    571.53 o 
  -3   7  21     1187.55      840.80    731.01 o 
  -1   7  21        4.58       17.33    655.80 o 
   1   7  21      275.34      282.84    239.75 o 
   3   7  21      307.12       36.69    131.18 o 
   5   7  21      198.84      266.97    252.53 o 
   7   7  21      323.19      308.35    286.27 o 
   9   7  21      675.35      193.24    348.49 o 
 -18   8  21      345.59     1707.32   1741.66 o 
 -16   8  21       29.19      314.51    760.74 o 
 -14   8  21     4996.71     4335.15   2024.97 o 
 -12   8  21     1089.17     1360.95    519.06 o 
 -10   8  21     7657.19     9038.71   2422.01 o 
  -8   8  21      924.15      712.35    345.17 o 
  -6   8  21      912.83      669.69    657.10 o 
  -4   8  21      402.34      693.12    609.05 o 
  -2   8  21        8.55      113.39    459.67 o 
   0   8  21     2681.22       59.19    734.07 o 
   2   8  21      184.84       22.10    570.17 o 
   4   8  21     3779.21      264.22    675.98 o 
   6   8  21      704.56        0.00    748.14 o 
 -15   9  21        3.42        3.77   1039.57 o 
 -13   9  21      462.85      449.82    450.41 o 
 -11   9  21     1285.10      833.77    601.37 o 
  -9   9  21      219.56      174.76    379.56 o 
  -7   9  21     1609.15     2158.92   1021.53 o 
  -5   9  21      561.23       32.77    396.84 o 
  -1   9  21      267.25      343.32    602.57 o 
   1   9  21     1953.19      697.98   1376.36 o 
   3   9  21      703.64      174.10    751.87 o 
  -8  10  21      603.58     1243.68    783.97 o 
  -6  10  21      294.65      922.10    719.42 o 
  -4  10  21       39.17      318.63    583.94 o 
  -2  10  21      669.06      304.18    638.11 o 
 -24   0  22     4193.01      852.28    806.68 o 
 -22   0  22    10471.57    10113.61   4021.69 o 
 -20   0  22    32357.75    38826.81   6476.29 o 
 -18   0  22     9023.38     9972.85   3184.92 o 
 -16   0  22     7631.68    10019.97   2133.11 o 
 -14   0  22     8729.09     8678.83    992.32 o 
 -12   0  22    15968.69    18244.87   1796.59 o 
 -10   0  22    28572.58    29470.58   2697.77 o 
  -8   0  22    43090.63    44057.42   2867.96 o 
  -6   0  22    78517.39    69340.70   9651.38 o 
  -4   0  22    52267.16    48912.84   2629.33 o 
  -2   0  22     2788.89     2639.11    363.16 o 
   0   0  22      987.60      884.20    446.40 o 
   2   0  22    37137.37    41222.10   2441.43 o 
   4   0  22     9523.31    10933.15   2537.01 o 
   6   0  22     1757.55     2094.81    760.93 o 
   8   0  22    21130.05    21941.24   2899.45 o 
  10   0  22     1864.43     2128.92   1360.94 o 
  12   0  22       47.44       41.42    642.77 o 
  14   0  22      198.23       11.30    785.35 o 
 -25   1  22      288.75      330.17    307.22 o 
 -23   1  22       29.17      589.35    435.02 o 
 -21   1  22       21.59      353.74    268.35 o 
 -19   1  22     1898.79     1746.85    484.16 o 
 -17   1  22     4999.37     5087.99   1490.88 o 
 -15   1  22      453.53      448.20    380.23 o 
 -13   1  22    26727.28    28867.88   1879.23 o 
 -11   1  22    10248.06     9933.67    733.41 o 
  -9   1  22    59920.86    63999.53   2742.71 o 
  -7   1  22     3813.89     4219.02   1061.63 o 
  -5   1  22      510.54     1142.25    365.31 o 
  -3   1  22     1328.83     1131.74    217.98 o 
  -1   1  22       93.52      263.08    155.45 o 
   1   1  22        3.10      158.82    140.08 o 
   3   1  22    14879.21    15336.65   1692.55 o 
   5   1  22    24913.43    29008.56   2642.67 o 
   7   1  22     2451.74     2523.83    678.51 o 
   9   1  22     1448.57     1542.23    685.44 o 
  11   1  22       56.31      191.63    324.88 o 
  13   1  22     2578.25     2002.07    828.28 o 
 -24   2  22      891.68      673.12    460.59 o 
 -22   2  22      298.82      137.17    374.05 o 
 -20   2  22     4880.86     4414.73   1267.65 o 
 -18   2  22     2917.35     1487.25    538.40 o 
 -16   2  22     3067.35     3963.71    540.82 o 
 -14   2  22    23408.52    23041.14   1668.05 o 
 -12   2  22    13960.72    17904.34   1770.36 o 
 -10   2  22     1024.36     1027.68    253.96 o 
  -8   2  22    29664.26    33903.23   2528.77 o 
  -6   2  22    10614.38    18976.80   3646.12 o 
  -4   2  22      965.31     1132.90    550.11 o 
  -2   2  22    35490.17    37289.09   2861.16 o 
   0   2  22    14136.60    14620.25    540.79 o 
   2   2  22     1379.87     1590.91    267.29 o 
   4   2  22     1185.19     1729.85    501.62 o 
   6   2  22    16363.19    21899.31   2563.14 o 
   8   2  22     1015.80     1025.70    610.03 o 
  10   2  22      596.39      751.92    581.39 o 
  12   2  22     7546.26     7670.96   1683.58 o 
  14   2  22        7.39      243.22    480.12 o 
 -23   3  22        2.33      273.50    352.07 o 
 -21   3  22     1422.92     1579.81    807.88 o 
 -19   3  22      771.75      163.86    226.13 o 
 -17   3  22     2916.96     3463.11    571.77 o 
 -15   3  22    17849.14    19373.27   1541.00 o 
 -13   3  22     8236.35     8028.10    649.27 o 
 -11   3  22    17500.09    18411.01   1110.93 o 
  -9   3  22    10454.13    10923.00    555.02 o 
  -7   3  22     4248.17     4199.01    901.01 o 
  -5   3  22    35369.16    36839.64   2557.45 o 
  -3   3  22     3260.08     3343.95    629.40 o 
  -1   3  22      270.03      339.83    321.60 o 
   1   3  22      706.69     1003.07    345.20 o 
   3   3  22     1296.87     1435.02    240.07 o 
   5   3  22      397.92      301.76    165.34 o 
   7   3  22     4878.82     5527.30    986.13 o 
   9   3  22      442.73      482.07    406.97 o 
  11   3  22      874.26     1006.60    580.23 o 
  13   3  22       23.84      125.71    637.32 o 
 -24   4  22       14.12      839.85    644.55 o 
 -22   4  22     1731.48     1285.99    646.28 o 
 -20   4  22      174.44      451.91    353.46 o 
 -18   4  22     3081.81     3485.08   1105.07 o 
 -16   4  22      235.13       48.17    361.57 o 
 -14   4  22      334.61      171.10    189.03 o 
 -12   4  22      751.76      656.62    220.05 o 
 -10   4  22      328.72      316.46    126.24 o 
  -8   4  22     1669.42     1420.26    278.19 o 
  -6   4  22     4143.29     3307.83    968.23 o 
  -4   4  22     7373.54     8236.59   1067.90 o 
  -2   4  22    16990.90    19825.02   1967.22 o 
   0   4  22      158.63      180.03    218.36 o 
   2   4  22     2185.40     3191.10    683.66 o 
   4   4  22     7491.01     8725.83   1108.12 o 
   6   4  22     1235.21     1226.53    383.54 o 
   8   4  22     2580.92     2586.13    805.81 o 
  10   4  22     4006.95     4194.76   1030.86 o 
  12   4  22      373.10      274.55    368.93 o 
 -23   5  22       22.24      717.17    563.50 o 
 -21   5  22     1129.90      633.49    503.04 o 
 -19   5  22     3721.01     2930.43   1816.53 o 
 -17   5  22       13.03      260.26    378.87 o 
 -15   5  22    11257.81    15627.98   3234.83 o 
 -13   5  22    14091.76    16493.16   1293.42 o 
 -11   5  22     7734.80     8957.12    610.82 o 
  -9   5  22     1487.07     1532.19    310.78 o 
  -7   5  22     6820.95     7993.76   1630.69 o 
  -5   5  22     4281.34     3987.68   1063.56 o 
  -3   5  22      880.48     2383.37    542.24 o 
  -1   5  22    28575.48    30764.43   2337.07 o 
   1   5  22     6145.61     6287.28    726.54 o 
   3   5  22     2045.93     2521.86    460.71 o 
   5   5  22     1597.65     1123.12    315.53 o 
   7   5  22       57.66       44.64    184.53 o 
   9   5  22     1670.69      643.49    337.40 o 
  11   5  22      630.20      388.58    398.72 o 
 -20   6  22      760.51      447.44    475.85 o 
 -18   6  22      623.14      657.30    684.65 o 
 -16   6  22      174.70      216.21    374.20 o 
 -14   6  22      877.87      701.57    282.47 o 
 -12   6  22      409.61      524.37    224.43 o 
 -10   6  22       10.05       86.23     55.42 o 
  -8   6  22     4569.00     4081.72    254.79 o 
  -6   6  22     8282.33     7555.47   1457.10 o 
  -4   6  22     3321.96     2982.45    323.10 o 
  -2   6  22     1840.30     1713.32    371.82 o 
   0   6  22     7588.44    11000.04   2353.37 o 
   2   6  22      316.23      164.39    293.86 o 
   4   6  22       25.86       46.01    209.93 o 
   6   6  22        2.25       21.42    201.27 o 
   8   6  22     2114.30     1747.30    693.12 o 
  10   6  22       21.02      220.63    341.50 o 
 -19   7  22      182.63      872.59    961.44 o 
 -17   7  22     1571.69      716.17    949.07 o 
 -15   7  22     1053.44      627.86    571.61 o 
 -13   7  22     3545.66     3435.36   1111.04 o 
 -11   7  22     2322.49     2967.43    457.68 o 
  -9   7  22     8657.24     9901.81   1797.41 o 
  -7   7  22      458.70      488.19    461.85 o 
  -5   7  22      219.78      116.99    378.71 o 
  -3   7  22    13622.86     9560.45   6300.71 o 
  -1   7  22      513.52      337.05    751.64 o 
   1   7  22     4840.59     4630.73   1475.65 o 
   5   7  22     1858.34      678.41    458.40 o 
   7   7  22      497.58      262.52    303.86 o 
 -16   8  22        0.91      387.14    936.06 o 
 -14   8  22      362.48      639.06    696.50 o 
 -12   8  22       70.13      262.09    242.72 o 
 -10   8  22      381.99      523.70    637.25 o 
  -8   8  22       13.49        0.00    637.47 o 
  -6   8  22     2088.28       36.77    738.04 o 
  -4   8  22       24.26      231.77    676.50 o 
  -2   8  22       70.22      261.68    590.94 o 
   0   8  22      284.16      215.66    776.60 o 
   2   8  22        1.31      133.86    741.60 o 
   4   8  22       17.22      212.58    637.02 o 
   6   8  22      697.33      341.48    754.33 o 
 -13   9  22      982.61     1155.09    705.03 o 
 -11   9  22      293.91      268.94    545.25 o 
  -9   9  22        3.85      227.89    560.41 o 
  -7   9  22      714.08      402.21    620.24 o 
  -5   9  22      493.24       19.01    649.58 o 
  -3   9  22      663.71        3.77    589.78 o 
  -1   9  22     2533.30      115.66    616.74 o 
   1   9  22     3070.47      124.93    703.67 o 
   3   9  22      687.34      428.80    809.39 o 
 -25   1  23     1115.36      625.19    499.92 o 
 -21   1  23     9319.99    10134.27   2390.07 o 
 -19   1  23     7689.58     5986.99   1544.58 o 
 -17   1  23     7175.98     7136.71    913.37 o 
 -15   1  23    10313.72    11406.14    840.25 o 
 -13   1  23     2111.03     2052.28    392.71 o 
 -11   1  23      251.86      558.45    272.29 o 
  -9   1  23    10248.14    10905.25   1191.79 o 
  -7   1  23     2868.61     2885.93    708.06 o 
  -5   1  23     1283.02      943.84    401.74 o 
  -3   1  23      276.56      359.20    168.38 o 
  -1   1  23      405.56      533.13    211.16 o 
   1   1  23     1357.97     1337.73    257.70 o 
   3   1  23     9034.27     8613.09   1406.91 o 
   5   1  23    16846.87    20053.32   1797.38 o 
   7   1  23    13519.01    15690.93   1878.62 o 
   9   1  23     2325.56     2536.52    796.45 o 
  11   1  23      492.32      304.91    469.81 o 
  13   1  23      536.77      176.56    420.44 o 
 -24   2  23       72.87      171.12    412.40 o 
 -22   2  23       61.42      306.71    373.99 o 
 -20   2  23      459.50      562.00    367.82 o 
 -18   2  23      472.98      340.15    218.92 o 
 -16   2  23      407.55      835.59    387.63 o 
 -14   2  23        3.90      392.84    299.88 o 
 -12   2  23      323.22      521.46    267.20 o 
 -10   2  23     2011.98     1759.39    425.28 o 
  -8   2  23     1801.41     1642.16    318.42 o 
  -6   2  23      159.23      348.44    246.88 o 
  -4   2  23     1115.82     1273.31    425.74 o 
  -2   2  23     1411.09     1504.08    478.16 o 
   0   2  23     5982.36     5564.94    279.30 o 
   2   2  23      331.67      750.88    206.40 o 
   4   2  23       32.34      308.71    299.87 o 
   6   2  23     1273.26     1495.94    701.77 o 
   8   2  23      396.49      850.65    499.19 o 
  10   2  23     1625.05      972.76    689.34 o 
  12   2  23      445.12      592.28    501.00 o 
 -23   3  23       48.81      288.78    323.42 o 
 -21   3  23     2431.32     2257.24    789.43 o 
 -19   3  23     1457.58     1493.78    505.66 o 
 -17   3  23     1339.61     1117.36    480.26 o 
 -15   3  23     2537.83     2475.50    447.60 o 
 -13   3  23    13158.21    12653.72   1123.97 o 
 -11   3  23       47.81      184.73    166.21 o 
  -9   3  23     1516.50     1689.99    316.55 o 
  -7   3  23     9525.11     8806.03   2299.98 o 
  -5   3  23     2595.63     3442.65    538.66 o 
  -3   3  23     8335.02     9005.85   1128.52 o 
  -1   3  23      202.02      220.38    255.30 o 
   1   3  23      212.07      323.12    308.81 o 
   3   3  23      389.58      253.12     95.71 o 
   5   3  23     3756.73     3330.31    396.60 o 
   7   3  23      304.40      800.82    443.59 o 
   9   3  23     6276.42     6916.03   1649.36 o 
  11   3  23     2723.41     3097.02    983.81 o 
 -22   4  23      210.21      490.87    292.73 o 
 -20   4  23      365.66     1068.12    646.96 o 
 -18   4  23     5747.29     6303.16   1429.80 o 
 -16   4  23     8706.32    11062.20    999.55 o 
 -14   4  23     5751.15     7042.26    728.12 o 
 -12   4  23     5246.38     5973.87    439.26 o 
 -10   4  23      705.38      711.55    172.63 o 
  -8   4  23     5236.45     5503.51    463.87 o 
  -6   4  23     3217.33     2218.69    848.71 o 
  -4   4  23     6939.87     8417.62   1053.76 o 
  -2   4  23     6421.13     7657.61   1187.26 o 
   0   4  23     6947.23     8929.30   1153.65 o 
   2   4  23      977.87     1088.82    370.56 o 
   4   4  23      847.49      390.66    331.21 o 
   6   4  23     2691.88     2717.65    459.71 o 
   8   4  23      342.52       45.57    155.32 o 
  10   4  23      648.85      315.68    305.10 o 
  12   4  23     3684.18     2881.09    957.37 o 
 -21   5  23      330.80      436.06    364.68 o 
 -19   5  23      278.32      892.89    692.91 o 
 -17   5  23      777.46      517.57    682.50 o 
 -15   5  23       67.39      118.98    322.12 o 
 -13   5  23      600.12      511.64    185.59 o 
 -11   5  23     9853.03    11560.97    963.68 o 
  -9   5  23     2179.25     1563.22    399.58 o 
  -7   5  23     8677.07     6210.79   2185.33 o 
  -5   5  23       33.66      190.23    294.55 o 
  -3   5  23     2943.24     3488.96    542.90 o 
  -1   5  23     3534.72     4302.82    792.70 o 
   1   5  23       30.72      110.90    267.57 o 
   3   5  23      337.06      227.99    336.50 o 
   5   5  23      190.85      119.06    256.57 o 
   7   5  23     3187.16     2301.98   1125.96 o 
   9   5  23      718.83     1081.44    460.51 o 
 -20   6  23      343.28       74.71    419.63 o 
 -18   6  23      366.41      465.45    398.53 o 
 -16   6  23     1790.97     1639.95    749.74 o 
 -14   6  23     7371.41     9385.17   1050.26 o 
 -12   6  23     2456.84     2948.22    415.05 o 
 -10   6  23     6245.90     6074.44    450.80 o 
  -8   6  23      706.06      700.33    177.74 o 
  -6   6  23     2462.82     2099.52    387.18 o 
  -4   6  23     5113.50     4585.88    702.92 o 
  -2   6  23    10890.02    11558.04    865.12 o 
   0   6  23    13542.47    16785.58   3047.31 o 
   2   6  23     8682.21    10167.36   1239.15 o 
   4   6  23    11567.02    13003.49   1421.67 o 
   6   6  23      165.07      294.03    361.01 o 
   8   6  23     1001.33      538.88    521.51 o 
 -19   7  23      288.60        0.00    901.50 o 
 -17   7  23        3.58       45.33    432.68 o 
 -15   7  23        6.92      762.19    731.02 o 
 -13   7  23      183.46      274.64    455.47 o 
 -11   7  23     3747.60     3600.97    651.75 o 
  -9   7  23      206.61      108.10    401.59 o 
  -7   7  23      954.25     1024.04    638.22 o 
  -5   7  23      710.12      280.76    444.23 o 
  -3   7  23      826.79      437.56    425.45 o 
  -1   7  23        2.45       82.15    624.66 o 
   1   7  23      337.75       91.47    205.43 o 
   5   7  23       62.44      155.32    258.42 o 
   7   7  23     2333.68      732.91    530.14 o 
 -16   8  23     1166.35      921.80    809.73 o 
 -14   8  23     2642.70     2432.01   1206.58 o 
 -12   8  23     4869.98     3569.81   1713.22 o 
 -10   8  23       18.47        9.34    528.09 o 
  -8   8  23      260.39      145.67    462.12 o 
  -6   8  23      590.34       32.28    418.15 o 
  -4   8  23      938.15      128.71    496.26 o 
  -2   8  23     2003.40      311.39    593.65 o 
   0   8  23     4296.30        0.00    945.94 o 
   2   8  23     3201.56      383.55    753.46 o 
   4   8  23     1582.90        0.00    695.88 o 
 -13   9  23      305.92      129.75    435.38 o 
 -11   9  23      232.90       58.85    503.86 o 
  -9   9  23     1548.74     1210.91    744.53 o 
  -7   9  23     1194.36     1140.69    915.87 o 
  -5   9  23     1022.44       87.37    519.09 o 
  -3   9  23     1087.23      468.24    649.33 o 
  -1   9  23      241.78      142.13    542.92 o 
   1   9  23       12.23      613.47   1093.14 o 
 -24   0  24     1550.88      253.11    544.28 o 
 -22   0  24      209.92      366.95    724.20 o 
 -20   0  24    18635.35    24049.44   8937.09 o 
 -18   0  24       60.05       22.59    473.65 o 
 -16   0  24     6195.91     5517.23   1526.06 o 
 -14   0  24     5107.56     5527.10   1260.83 o 
 -12   0  24    23424.71    25434.17   1858.64 o 
 -10   0  24     2680.63     2796.16    495.72 o 
  -8   0  24    30502.91    22916.28  15547.67 o 
  -6   0  24    58028.69    62618.66   4143.26 o 
  -4   0  24      265.73      135.14    226.39 o 
  -2   0  24    36528.16    29432.42   5575.85 o 
   0   0  24    37891.07    39221.96   2435.98 o 
   2   0  24    11164.68    13850.49   1520.47 o 
   4   0  24    29338.29    33925.11   3694.08 o 
   6   0  24    25422.36    30655.92   4408.87 o 
   8   0  24     2551.36     2875.62   1114.64 o 
  10   0  24     4809.68     3266.98   2721.84 o 
  12   0  24    11372.98    14184.76   2967.63 o 
 -25   1  24      289.37      323.69    407.04 o 
 -23   1  24      201.90      228.51    380.03 o 
 -21   1  24      281.13      239.03    334.36 o 
 -19   1  24     5476.48     6437.98   1042.88 o 
 -17   1  24     9156.32    10693.78   1149.32 o 
 -15   1  24        9.75        8.53    182.00 o 
 -13   1  24     1831.02     2482.92    354.34 o 
 -11   1  24    11456.21    12217.51    921.09 o 
  -9   1  24    19425.45    18619.58   1804.00 o 
  -7   1  24    11623.97    11886.63   1043.07 o 
  -5   1  24     5859.83     6997.54    959.92 o 
  -3   1  24    35095.76    35268.41   2073.95 o 
  -1   1  24      767.65      824.89    232.65 o 
   1   1  24    13005.45    12638.91   1836.24 o 
   3   1  24      935.10      736.09    210.20 o 
   5   1  24     1742.47     2465.18    735.10 o 
   7   1  24     3329.05     3733.33    826.66 o 
   9   1  24      181.69      463.95    440.77 o 
  11   1  24     1392.87      455.77    459.27 o 
 -24   2  24     1198.16       69.61    300.31 o 
 -22   2  24     6485.05     7803.36   1912.77 o 
 -20   2  24      287.27      247.36    267.79 o 
 -18   2  24     2345.95     2983.63    694.14 o 
 -16   2  24     2528.57     2157.72    531.70 o 
 -14   2  24        0.32       46.96    157.61 o 
 -12   2  24       43.02      181.91    185.33 o 
 -10   2  24    11112.44    11866.43   1052.45 o 
  -8   2  24    14596.76    14121.62   3846.34 o 
  -6   2  24       11.01      426.97    392.90 o 
  -4   2  24    16628.80    18955.80   1397.05 o 
  -2   2  24    11964.91    11660.09   1101.37 o 
   0   2  24     5149.87     4755.00    761.34 o 
   2   2  24     2262.37     2465.34    304.02 o 
   4   2  24    10382.68    12564.58   1351.20 o 
   6   2  24     1851.74     2310.18    714.58 o 
   8   2  24    10199.29    11779.70   2199.94 o 
  10   2  24     1147.05      806.42    590.08 o 
  12   2  24       69.96      340.78    583.87 o 
 -23   3  24        6.85      502.77    360.39 o 
 -21   3  24       29.04      223.83    286.12 o 
 -19   3  24     3479.04     2284.45    812.23 o 
 -17   3  24      289.69      583.55    304.46 o 
 -15   3  24      628.59      709.42    259.26 o 
 -13   3  24     4864.30     6241.88    675.96 o 
 -11   3  24     5415.26     5279.92    512.86 o 
  -9   3  24      850.97     1099.03    296.15 o 
  -7   3  24     9151.83     9922.03   1826.48 o 
  -5   3  24    22415.88    23159.01   2088.94 o 
  -3   3  24      278.46      476.66    349.08 o 
  -1   3  24    27764.43    32515.71   2231.32 o 
   1   3  24     1553.56     1325.39    445.86 o 
   3   3  24     2772.01     2767.23    233.96 o 
   5   3  24     9007.07     9236.81    689.20 o 
   7   3  24     2280.30     2238.81    779.80 o 
   9   3  24        0.50      188.19    342.36 o 
  11   3  24       82.50      260.78    423.65 o 
 -22   4  24     1670.24      861.42    567.08 o 
 -20   4  24     2353.99     2192.55    744.92 o 
 -18   4  24        0.90       12.94    295.94 o 
 -16   4  24       24.16      290.16    296.39 o 
 -14   4  24       17.56      240.83    268.28 o 
 -12   4  24     7053.37     7914.19    664.80 o 
 -10   4  24       30.75       22.19     57.11 o 
  -8   4  24    15080.60    18379.22   1448.01 o 
  -6   4  24     4001.03     2936.51    968.46 o 
  -4   4  24      823.14      848.22    345.57 o 
  -2   4  24     2797.49     3497.01    817.61 o 
   0   4  24       21.00       25.38    326.33 o 
   2   4  24      235.05      221.63    271.96 o 
   4   4  24     1759.84     1880.49    520.42 o 
   6   4  24     2270.89     2053.11    511.90 o 
   8   4  24      141.58      191.87    458.86 o 
  10   4  24      248.51      821.42    486.91 o 
 -21   5  24     1160.23     1207.27    872.78 o 
 -19   5  24     1506.95     1535.82    789.66 o 
 -17   5  24      610.46      884.15    720.58 o 
 -15   5  24     8433.61    10233.41   1344.56 o 
 -13   5  24      716.78      646.47    213.80 o 
 -11   5  24    16146.90    18198.92    825.82 o 
  -9   5  24       49.74      130.29    164.76 o 
  -7   5  24      461.11      279.77    200.59 o 
  -5   5  24     8894.73     7353.22   3031.83 o 
  -3   5  24    27797.95    27648.83   3233.01 o 
  -1   5  24    17554.15    20865.81   1963.72 o 
   1   5  24     4490.81     4596.96    988.06 o 
   3   5  24    11420.65    13348.38   2472.43 o 
   5   5  24       10.41      141.29    225.33 o 
   7   5  24     3442.37     2118.18    891.65 o 
   9   5  24     1707.02     1773.67    670.75 o 
 -20   6  24      156.41      663.15    749.21 o 
 -18   6  24      596.33      965.76    837.43 o 
 -16   6  24     2692.80     2214.05    855.99 o 
 -14   6  24     1406.56     2212.27    614.71 o 
 -12   6  24     2856.59     3039.62    293.93 o 
 -10   6  24     1503.03     1615.24    259.43 o 
  -8   6  24     1219.88      939.54    277.77 o 
  -6   6  24     3013.21     2652.00    464.31 o 
  -4   6  24     1809.17     1564.01    398.47 o 
  -2   6  24     2484.65     4272.23    667.81 o 
   0   6  24      125.03      132.81    278.57 o 
   2   6  24     2875.63     2049.83    837.02 o 
   4   6  24     1449.91      956.44    307.69 o 
   6   6  24     6731.84     4864.74   1440.49 o 
   8   6  24        1.81      137.53    201.50 o 
 -19   7  24      309.09       36.14   1286.99 o 
 -17   7  24     4245.37     4257.02   3399.72 o 
 -15   7  24     5005.38     5352.54   1215.64 o 
 -13   7  24    10767.18    11762.63   1981.37 o 
 -11   7  24      396.34      177.84    413.76 o 
  -9   7  24     5377.93     4531.03   1867.79 o 
  -7   7  24      276.60      693.45    600.14 o 
  -5   7  24      807.24      215.28    417.39 o 
  -1   7  24     2240.02      160.26    603.55 o 
   1   7  24     6201.32     7107.04   4817.04 o 
   3   7  24       32.32        3.77    651.70 o 
   5   7  24     2222.77     1897.84   2058.31 o 
 -16   8  24        7.69        7.42    501.59 o 
 -14   8  24     2652.80     3268.53   1169.85 o 
 -12   8  24      155.09      313.29    449.67 o 
 -10   8  24     3028.31     1670.68    913.18 o 
  -8   8  24      122.53       16.06    398.03 o 
  -6   8  24     2524.25      240.56    552.58 o 
  -4   8  24     1235.44      118.87    480.75 o 
  -2   8  24     1092.79       58.29    618.47 o 
   0   8  24       64.45      331.61    850.06 o 
   2   8  24      131.73        0.00    654.10 o 
   4   8  24     1568.64      182.28    738.65 o 
 -11   9  24     2361.51     2051.78    916.36 o 
  -9   9  24      150.89      516.45    609.92 o 
  -7   9  24        5.42      211.38    495.10 o 
  -5   9  24      151.01        3.77    542.03 o 
  -3   9  24      117.71      293.45    495.29 o 
  -1   9  24      782.17      103.08    643.37 o 
 -23   1  25     4463.29     2389.40   1281.93 o 
 -21   1  25     3644.85     2813.36    935.80 o 
 -19   1  25      769.80      773.29    486.95 o 
 -17   1  25      594.51      675.33    341.02 o 
 -15   1  25      943.93      801.97    337.40 o 
 -13   1  25    18263.64    19019.34   1144.32 o 
 -11   1  25     1509.41     1828.83    350.54 o 
  -9   1  25    63192.63    67675.39   2873.06 o 
  -7   1  25    27176.66    44024.76  13093.25 o 
  -5   1  25    50382.66    54769.86   3085.40 o 
  -3   1  25     7088.83     7049.24   1040.59 o 
  -1   1  25      185.63      215.81    174.77 o 
   1   1  25       47.04      189.73    147.30 o 
   3   1  25      809.79      929.13    331.56 o 
   5   1  25     8241.43    11623.50   1442.98 o 
   7   1  25     5921.44     6573.65   1249.31 o 
   9   1  25     4374.61     2930.29   1352.27 o 
  11   1  25      256.42      416.35    500.32 o 
 -24   2  25      136.89      295.85    334.14 o 
 -22   2  25        1.50      239.22    289.33 o 
 -20   2  25     8565.61    10342.00   1536.28 o 
 -18   2  25     4574.99     3915.90    755.96 o 
 -16   2  25     5435.38     5914.74    634.35 o 
 -14   2  25       37.37       42.51    234.49 o 
 -12   2  25     4206.82     5355.22    586.71 o 
 -10   2  25     1512.40     1514.83    239.36 o 
  -8   2  25       62.10      209.41    196.41 o 
  -6   2  25    13597.34    14379.58   2566.80 o 
  -4   2  25     4109.84     4097.07    736.10 o 
  -2   2  25     8945.91     9411.28    980.06 o 
   0   2  25      321.74      164.00    309.95 o 
   2   2  25     4716.02     5936.78    475.17 o 
   4   2  25       23.86      155.89    246.95 o 
   6   2  25     8680.19    11141.96   1837.38 o 
   8   2  25      785.88     1128.77    706.53 o 
  10   2  25       85.40      139.64    437.46 o 
 -23   3  25       21.63        6.85    334.41 o 
 -21   3  25     3177.96     2785.96    999.08 o 
 -19   3  25      790.94     1325.29    505.25 o 
 -17   3  25     2959.44     3660.29    800.24 o 
 -15   3  25     2198.01     2470.66    560.85 o 
 -13   3  25     2392.15     2369.06    392.61 o 
 -11   3  25    21352.52    22359.82    985.97 o 
  -9   3  25       99.60      187.29    175.38 o 
  -7   3  25     3904.29     3440.78    964.29 o 
  -5   3  25     4280.03     4361.60    953.49 o 
  -3   3  25     5841.85     6565.36    980.84 o 
  -1   3  25      633.60      705.04    477.56 o 
   1   3  25       11.14      295.31    349.79 o 
   3   3  25     7413.40     8080.68    951.05 o 
   5   3  25      345.17      280.60    154.79 o 
   7   3  25     3212.60     3472.89    905.77 o 
   9   3  25     1253.05     1372.09    682.13 o 
  11   3  25     1124.96      820.02    683.44 o 
 -22   4  25     1334.71     1376.75    587.56 o 
 -20   4  25       43.18      238.08    334.35 o 
 -18   4  25     2196.88     3179.47    703.95 o 
 -16   4  25     5064.30     6987.29   1041.96 o 
 -14   4  25    22054.45    22943.49   1665.45 o 
 -12   4  25      101.12      271.45    144.84 o 
 -10   4  25     5784.73     4928.86    691.36 o 
  -8   4  25    10531.63    10796.04    898.30 o 
  -6   4  25      577.08      407.36    266.47 o 
  -4   4  25     8585.14     9588.32   1167.00 o 
  -2   4  25     6880.19     7649.96    930.86 o 
   0   4  25    19551.15    23499.13   1970.17 o 
   2   4  25    13900.25    19336.71   2555.36 o 
   4   4  25     2366.08     2502.10    829.58 o 
   6   4  25      494.45      642.74    484.06 o 
   8   4  25     1534.56     1590.21    730.82 o 
  10   4  25      360.21      207.89    363.92 o 
 -21   5  25     1172.68     1389.36    718.07 o 
 -19   5  25      813.38     1059.64    424.04 o 
 -17   5  25      623.21     1119.40    330.54 o 
 -15   5  25      897.35      921.45    357.55 o 
 -13   5  25      149.20      185.32    154.87 o 
 -11   5  25     7441.03     7242.05    609.12 o 
  -9   5  25      649.81      680.80    264.85 o 
  -7   5  25      481.50      310.79    158.34 o 
  -5   5  25       41.17      394.67    198.31 o 
  -3   5  25      669.98      926.49    376.51 o 
  -1   5  25     4155.99     3954.00    960.87 o 
   1   5  25       39.10       45.57    354.02 o 
   3   5  25       18.05      108.90    275.26 o 
   5   5  25     2601.38     2116.23    873.10 o 
   7   5  25       39.09      192.40    335.48 o 
   9   5  25     1005.16      722.21    515.50 o 
 -20   6  25     1289.29     1303.23    623.89 o 
 -18   6  25     7243.78     8354.82   2791.65 o 
 -16   6  25     2712.91     1068.02    492.83 o 
 -14   6  25     6841.07     8613.04    980.86 o 
 -12   6  25     9026.07    10142.02    937.22 o 
 -10   6  25      799.01      829.34    265.04 o 
  -8   6  25      106.51      181.03    209.34 o 
  -6   6  25     1571.87     1388.07    342.66 o 
  -4   6  25     4719.65     4307.59    916.90 o 
  -2   6  25      314.76      202.01    231.98 o 
   0   6  25     6214.71     5317.05   2257.66 o 
   2   6  25      579.26      326.55    377.36 o 
   4   6  25      797.47      613.26    263.64 o 
   6   6  25       97.80       15.08    243.88 o 
 -17   7  25       56.64     1353.25   1741.29 o 
 -15   7  25     1065.70     1828.04    817.91 o 
 -13   7  25      677.60      465.40    443.38 o 
 -11   7  25     1371.95      949.34    638.68 o 
  -9   7  25      321.17      561.17    571.88 o 
  -7   7  25     1019.85      431.76    536.94 o 
  -5   7  25      480.76      523.26    598.36 o 
  -3   7  25     1357.38       87.82    473.02 o 
  -1   7  25      236.24       56.59    604.69 o 
   1   7  25     1881.64     1457.15   1333.26 o 
   3   7  25      119.26      430.81    519.20 o 
   5   7  25       85.56      210.90    813.89 o 
 -14   8  25      360.53      224.76    358.81 o 
 -12   8  25      982.21     1391.78   1048.23 o 
 -10   8  25       69.70        4.04    488.28 o 
  -8   8  25      707.82      169.07    595.57 o 
  -6   8  25      336.97      571.56    686.59 o 
  -4   8  25       16.36      132.31    531.98 o 
  -2   8  25     4359.45      932.56    929.49 o 
   0   8  25      146.09      320.11    795.45 o 
   2   8  25     1388.32      299.64    792.33 o 
  -9   9  25      809.30      820.97    784.03 o 
  -7   9  25      188.35      121.94    449.59 o 
  -5   9  25     2592.40      173.75    512.15 o 
 -22   0  26     2775.18     2000.76   1615.85 o 
 -20   0  26       91.31      242.49    442.50 o 
 -18   0  26     6342.97     4365.11   1358.34 o 
 -16   0  26     1146.83      547.08    586.60 o 
 -14   0  26       48.27       82.70    264.47 o 
 -12   0  26      586.77      884.69    431.19 o 
 -10   0  26    51751.90    59814.52   4429.75 o 
  -8   0  26     9476.98     6104.63   5392.39 o 
  -6   0  26     7555.82     8732.13   1030.91 o 
  -4   0  26     5979.15     5465.51    923.40 o 
  -2   0  26      179.35      476.61    237.80 o 
   0   0  26    17514.32    19404.38   1854.70 o 
   2   0  26     6455.92     7031.02   2266.61 o 
   4   0  26    13120.30    15911.12   1529.64 o 
   6   0  26      196.75      200.07    494.80 o 
   8   0  26     4969.56     1996.21   2303.70 o 
  10   0  26      474.14      517.30    704.63 o 
 -23   1  26      299.00      994.61    438.79 o 
 -21   1  26       34.00       57.40    299.54 o 
 -19   1  26     2141.11     1894.95    525.72 o 
 -17   1  26      261.71      175.23    189.74 o 
 -15   1  26     9486.31    10300.17    935.38 o 
 -13   1  26     7859.06     8777.50    752.43 o 
 -11   1  26     1642.68     2145.45    320.15 o 
  -9   1  26      477.85      212.68    165.79 o 
  -7   1  26     7864.52     6327.26   1669.32 o 
  -5   1  26      717.18     1323.28    346.20 o 
  -3   1  26     4691.34     5390.96    455.28 o 
  -1   1  26    10538.25    12375.99    747.44 o 
   1   1  26      100.29      280.20    218.38 o 
   3   1  26     1152.67     1148.54    279.22 o 
   5   1  26      339.27      536.11    456.93 o 
   7   1  26     9404.86     9799.21   2491.45 o 
   9   1  26     1650.15      773.75    621.93 o 
  11   1  26       36.36      296.72    521.59 o 
 -24   2  26      799.80      631.59    488.13 o 
 -22   2  26     4534.65     3008.99   1583.36 o 
 -20   2  26     8958.93     9767.57   1864.70 o 
 -18   2  26      730.64     1371.66    402.34 o 
 -16   2  26       79.33      392.45    253.96 o 
 -14   2  26     3229.34     2995.86    424.15 o 
 -12   2  26     3217.88     3496.77    522.97 o 
 -10   2  26      733.93      503.62    205.12 o 
  -8   2  26    28001.34    24769.07   5183.04 o 
  -6   2  26    10512.62    20397.24   4329.58 o 
  -4   2  26      752.44      892.61    315.96 o 
  -2   2  26      285.91      306.90    420.22 o 
   0   2  26    12005.95    13882.56   1447.27 o 
   2   2  26       28.23      131.23    110.75 o 
   4   2  26      125.58      288.98    228.09 o 
   6   2  26     9970.46    14787.46   2469.82 o 
   8   2  26      220.38      404.03    404.08 o 
  10   2  26     2031.60      872.27    765.52 o 
 -23   3  26      841.01      325.43    448.24 o 
 -21   3  26     3129.58     2061.71    927.50 o 
 -19   3  26      378.65      612.45    421.98 o 
 -17   3  26    11252.13    13752.26   1504.72 o 
 -15   3  26     7800.57     8485.33    883.58 o 
 -13   3  26     4738.48     4820.81    514.48 o 
 -11   3  26    16190.46    17087.43   1830.95 o 
  -9   3  26      452.69      557.11    262.41 o 
  -7   3  26     6968.31     6383.56   1546.92 o 
  -5   3  26     1818.18     2204.47    591.90 o 
  -3   3  26     1114.44     1397.27    495.15 o 
  -1   3  26     1155.52     1292.83    570.68 o 
   1   3  26      492.61      750.20    486.80 o 
   3   3  26       98.42      533.91    345.14 o 
   5   3  26     2539.74     1986.98    482.57 o 
   7   3  26     1102.95     1188.22    789.30 o 
   9   3  26     3265.87     3529.16    978.93 o 
 -22   4  26      957.65      529.08    521.98 o 
 -20   4  26       55.40      383.66    436.48 o 
 -18   4  26      113.13      473.86    337.65 o 
 -16   4  26      194.90      600.03    293.81 o 
 -14   4  26     2430.37     2153.03    398.47 o 
 -12   4  26      106.52      122.74    123.81 o 
 -10   4  26     6336.70     6579.42    875.92 o 
  -8   4  26      160.78      229.49    215.55 o 
  -6   4  26      366.61      360.08    306.41 o 
  -4   4  26      240.76      747.71    381.10 o 
  -2   4  26     5876.55     7109.85    929.76 o 
   0   4  26     1192.47     1502.56    659.10 o 
   2   4  26     5929.14     6439.56   2532.88 o 
   4   4  26     6419.16     6793.27   1521.62 o 
   6   4  26      424.70      351.96    347.93 o 
   8   4  26     3229.20     2606.97    860.59 o 
 -21   5  26     1799.42     1846.62    608.66 o 
 -19   5  26     4153.84     5376.82    862.62 o 
 -17   5  26     1989.01     2478.39    722.24 o 
 -15   5  26     6107.96     7856.92    755.11 o 
 -13   5  26     3857.72     4818.42    597.77 o 
 -11   5  26       17.01      105.98    155.08 o 
  -9   5  26     2036.36     2120.91    339.43 o 
  -7   5  26     2534.34     2294.85    538.52 o 
  -5   5  26     1926.43     1341.83    392.17 o 
  -3   5  26     6785.20     8867.14    950.47 o 
  -1   5  26    13743.53    15378.00   2242.60 o 
   1   5  26      148.61      289.98    456.93 o 
   3   5  26      160.79        0.00    312.55 o 
   5   5  26      377.27      501.72    452.55 o 
   7   5  26     1940.49     1709.42    610.09 o 
 -18   6  26       18.70      396.00    250.88 o 
 -16   6  26      901.46      422.38    348.41 o 
 -14   6  26      150.31      210.71    158.55 o 
 -12   6  26      807.60      788.02    258.50 o 
 -10   6  26      110.69      158.29    161.72 o 
  -8   6  26      392.57      174.70    225.34 o 
  -6   6  26     1788.24     1695.51    742.58 o 
  -4   6  26     1211.09     1040.54    401.86 o 
  -2   6  26      708.73      177.60    277.97 o 
   0   6  26      239.18      620.14    386.14 o 
   2   6  26      397.62      418.08    287.26 o 
   4   6  26      271.25      231.15    233.18 o 
   6   6  26     1035.99     1117.75    554.81 o 
 -17   7  26      866.30      129.39    622.85 o 
 -15   7  26     2603.08     2915.57   1055.25 o 
 -13   7  26      235.19      231.39    354.10 o 
 -11   7  26      377.29      351.92    581.18 o 
  -9   7  26     1653.59     1235.03    902.07 o 
  -7   7  26     3948.12     1964.80   1715.86 o 
  -5   7  26     1696.56      964.77   1022.53 o 
  -3   7  26     5525.99     3963.97   2765.38 o 
  -1   7  26     1715.00     1642.01   1103.73 o 
   1   7  26     4881.70     4510.68   3746.50 o 
   3   7  26     1850.87     1850.43   1770.13 o 
 -14   8  26       33.14       39.42    737.90 o 
 -12   8  26       14.97      501.99    923.42 o 
 -10   8  26      127.24      270.55    762.37 o 
  -8   8  26       70.60      334.94   1047.35 o 
  -6   8  26        1.69      231.81    818.54 o 
  -4   8  26     1207.97       69.94    660.62 o 
  -2   8  26      217.44       47.73    629.26 o 
   0   8  26      514.23      165.35    692.11 o 
 -23   1  27     2665.56     2276.33   1403.15 o 
 -21   1  27     3103.32     2984.57    819.19 o 
 -19   1  27     1766.90     1365.85    558.29 o 
 -17   1  27      416.89      377.80    339.20 o 
 -15   1  27      242.43      219.87    169.96 o 
 -13   1  27     6339.71     8038.56    999.78 o 
 -11   1  27       61.92      214.22    163.45 o 
  -9   1  27     5973.65     6581.78   2586.09 o 
  -7   1  27      143.50     2096.38   1224.12 o 
  -5   1  27       49.75      329.19    277.75 o 
  -3   1  27     3916.77     3462.27    373.01 o 
  -1   1  27     5250.21     4976.90    396.84 o 
   1   1  27     8476.06    10318.85    701.48 o 
   3   1  27     4226.77     4818.47    553.65 o 
   5   1  27     5998.36     6684.80   1080.70 o 
   7   1  27     4162.21     2730.43   1329.40 o 
   9   1  27      626.58      154.21    415.36 o 
 -22   2  27      138.83      394.12    374.37 o 
 -20   2  27     1265.44     1125.41    590.93 o 
 -18   2  27       68.27       67.65    285.81 o 
 -16   2  27     4996.23     4724.67    661.39 o 
 -14   2  27      819.21      670.41    283.06 o 
 -12   2  27       12.84       11.85    179.15 o 
 -10   2  27      556.86      608.26    260.34 o 
  -8   2  27     1106.95      829.96    348.22 o 
  -6   2  27       54.39      315.72    232.11 o 
  -4   2  27       74.71      223.21    318.72 o 
  -2   2  27    11414.59    12256.61   1890.46 o 
   0   2  27      455.83      644.36    396.70 o 
   2   2  27       15.35       60.48    105.12 o 
   4   2  27     9511.35     9606.37   1118.28 o 
   6   2  27      472.73      817.90    575.68 o 
   8   2  27     1261.22     1120.84    759.51 o 
 -23   3  27     1260.48      776.20    783.47 o 
 -21   3  27     1053.53      480.99    450.27 o 
 -19   3  27      687.63      665.16    571.63 o 
 -17   3  27     1862.47     2735.40    578.89 o 
 -15   3  27     3580.81     3545.75    676.61 o 
 -13   3  27       15.15       44.48    161.68 o 
 -11   3  27     7875.63     8392.10    528.78 o 
  -9   3  27     9997.25     9873.92   1457.15 o 
  -7   3  27     3199.22     6045.39   2753.07 o 
  -5   3  27      857.25     1250.66    492.86 o 
  -3   3  27       64.33      268.06    299.08 o 
  -1   3  27     6532.04     7260.93   1153.48 o 
   1   3  27      642.86     1322.33    723.72 o 
   3   3  27    16223.75    20120.96   1871.46 o 
   5   3  27     5435.53     5393.94   1042.71 o 
   7   3  27     3924.80     3066.50   1123.43 o 
   9   3  27       70.47        3.77    484.89 o 
 -22   4  27      823.48     1377.39    620.13 o 
 -20   4  27      154.26      221.54    418.76 o 
 -18   4  27     4952.31     7105.30   1014.12 o 
 -16   4  27      385.04      196.11    212.68 o 
 -14   4  27     5329.83     7442.65    789.09 o 
 -12   4  27      220.81       79.13     88.90 o 
 -10   4  27      298.91      397.11    195.41 o 
  -8   4  27     9713.67     9902.54   2171.40 o 
  -6   4  27     5396.57     5335.86   1084.83 o 
  -4   4  27     3331.97     3987.60   1035.33 o 
  -2   4  27     1299.87     1579.82    588.85 o 
   0   4  27     7636.48    10561.66   1541.55 o 
   2   4  27      156.85      200.23    364.62 o 
   4   4  27      294.00      351.24    350.91 o 
   6   4  27     1129.28      882.51    451.01 o 
   8   4  27     3595.98     2648.61   1070.96 o 
 -19   5  27      318.68      470.60    309.32 o 
 -17   5  27     1081.57     1308.11    497.34 o 
 -15   5  27     1853.57     1248.87    344.84 o 
 -13   5  27     5565.45     6749.99    894.95 o 
 -11   5  27     2760.78     2163.52    346.26 o 
  -9   5  27     3876.54     3336.25    371.76 o 
  -7   5  27     2533.71     2064.62    417.03 o 
  -5   5  27     6783.36     6325.19   1648.30 o 
  -3   5  27      355.87      218.61    299.29 o 
  -1   5  27     1568.45     1219.63    576.02 o 
   1   5  27     1836.68     1505.08    669.86 o 
   3   5  27     1756.84     1692.78    760.18 o 
   5   5  27       17.10      124.88    274.19 o 
 -18   6  27     2277.52     2269.53   1689.21 o 
 -16   6  27     6860.92     7088.27   1884.79 o 
 -14   6  27     1495.04      529.25    481.63 o 
 -12   6  27       27.12       87.74    144.32 o 
 -10   6  27     1842.56     1310.70    241.75 o 
  -8   6  27     4243.85     4202.51   1503.43 o 
  -6   6  27     3086.14     2388.21    823.13 o 
  -4   6  27     8579.61     9336.76   2119.74 o 
  -2   6  27    14864.68    19371.11   4129.03 o 
   0   6  27     2150.65     1717.49    606.47 o 
   2   6  27     5044.02     5377.22   2104.15 o 
   4   6  27        5.15       19.24    408.13 o 
 -15   7  27       46.57      854.69    635.13 o 
 -13   7  27        3.80       16.78    429.72 o 
 -11   7  27      256.03      368.31    387.33 o 
  -9   7  27      404.48      450.60    371.57 o 
  -7   7  27      697.68      544.11    597.02 o 
  -5   7  27      564.55      182.80    469.39 o 
  -3   7  27     1158.71      694.46    640.92 o 
  -1   7  27      262.01      657.86    735.60 o 
   1   7  27     1541.74     1139.88   1235.16 o 
 -12   8  27      802.46      147.72    559.80 o 
 -10   8  27      304.40      320.09   1521.36 o 
  -8   8  27       24.55      112.97   1393.29 o 
  -6   8  27     2590.69     4670.42   3785.30 o 
  -4   8  27     1475.53       34.14    605.34 o 
  -2   8  27     3257.86      237.10    623.13 o 
 -22   0  28     6630.81     3839.76   2582.81 o 
 -20   0  28       48.95        0.00    643.63 o 
 -18   0  28     3586.79     2138.28   1802.46 o 
 -16   0  28     6835.82     5460.79   1123.36 o 
 -14   0  28     8848.27     8726.41   1133.86 o 
 -12   0  28    14003.88    16241.78   1561.69 o 
 -10   0  28     2352.96     3286.26   1058.51 o 
  -8   0  28    35691.29    33588.95  21258.03 o 
  -6   0  28     9964.13    11496.17   1213.79 o 
  -4   0  28     3688.94     4090.57    541.09 o 
  -2   0  28    17129.20    17327.39   1868.78 o 
   0   0  28    12290.21    11919.70   2303.57 o 
   2   0  28     3347.57     3291.74    841.74 o 
   4   0  28     6487.65     7876.07    957.04 o 
   6   0  28    24413.69    33999.28   5606.82 o 
   8   0  28       66.91        0.00    652.09 o 
 -23   1  28     1127.92      811.55    591.25 o 
 -21   1  28        2.35      229.95    391.46 o 
 -19   1  28        6.36      326.29    458.12 o 
 -17   1  28      213.46      111.22    371.62 o 
 -15   1  28     1234.03      732.52    344.19 o 
 -13   1  28     1920.98     2066.80    475.84 o 
 -11   1  28    10700.60    12820.54    936.18 o 
  -9   1  28    13542.55     6696.24   5052.66 o 
  -7   1  28      639.00    11026.30   4679.51 o 
  -5   1  28    19499.11    19214.77   1895.96 o 
  -3   1  28     2227.44     2043.96    353.73 o 
  -1   1  28      131.40      236.84    201.58 o 
   1   1  28     5820.11     6193.82    811.89 o 
   3   1  28       43.99      280.09    205.67 o 
   5   1  28      977.93     1421.75    463.22 o 
   7   1  28      862.02      767.61    695.15 o 
   9   1  28     7191.06     7599.30   2441.87 o 
 -22   2  28       44.05       15.23    390.39 o 
 -20   2  28        0.25      135.62    316.99 o 
 -18   2  28       21.17        7.53    286.35 o 
 -16   2  28     3652.04     3214.92    647.16 o 
 -14   2  28     5351.48     6548.14    576.21 o 
 -12   2  28      376.61      552.23    228.01 o 
 -10   2  28    24776.71    25230.60   1972.94 o 
  -8   2  28      115.14      184.97    279.44 o 
  -6   2  28    11153.70    12733.53   3212.83 o 
  -4   2  28       14.94       45.19    440.04 o 
  -2   2  28     3351.58     3115.49    667.42 o 
   0   2  28       16.95      126.60    335.59 o 
   2   2  28    15990.81    15445.87   1699.22 o 
   4   2  28     4399.06     4599.72   1359.56 o 
   6   2  28       96.31      236.76    273.73 o 
   8   2  28     4357.67     2729.55   1347.89 o 
 -21   3  28      821.38      804.89    682.42 o 
 -19   3  28      581.57      982.77    462.01 o 
 -17   3  28       36.85       55.34    165.04 o 
 -15   3  28     3078.53     2428.26    505.45 o 
 -13   3  28     1557.93     1843.27    263.43 o 
 -11   3  28     7882.23     9094.21    852.20 o 
  -9   3  28     3555.73     2613.67    564.81 o 
  -7   3  28    12597.85    11392.43   2934.25 o 
  -5   3  28     4780.18     5273.13   1255.30 o 
  -3   3  28    13160.52    16044.72   1818.34 o 
  -1   3  28    19468.88    21526.42   2258.70 o 
   1   3  28      107.94      113.73    269.03 o 
   3   3  28      406.84      494.11    402.20 o 
   5   3  28       42.68       65.33    318.22 o 
   7   3  28     2681.01     2443.67    830.59 o 
 -20   4  28     1337.50     1090.03    496.26 o 
 -18   4  28     1468.03     1778.41    575.48 o 
 -16   4  28     1019.64      885.21    278.13 o 
 -14   4  28     4918.32     6340.48    555.12 o 
 -12   4  28     2066.23     2012.60    352.14 o 
 -10   4  28     2442.65     2346.64    540.04 o 
  -8   4  28    11298.75    10467.76   3070.16 o 
  -6   4  28     3741.40     5623.61   1950.77 o 
  -4   4  28      440.51      527.29    437.07 o 
  -2   4  28     4032.06     4108.66   1345.78 o 
   0   4  28     5163.35     3668.51   1326.00 o 
   2   4  28      228.41      489.29    585.45 o 
   4   4  28     1212.67     1019.23    538.70 o 
   6   4  28      235.08       73.07    451.79 o 
 -19   5  28      792.00     1160.28    532.92 o 
 -17   5  28     8201.70    13029.59   3487.73 o 
 -15   5  28      932.01     1060.84    435.45 o 
 -13   5  28      459.70      574.70    272.33 o 
 -11   5  28     2157.42     1896.99    409.16 o 
  -9   5  28     6849.42     8071.47   1916.15 o 
  -7   5  28     6810.49     5456.37   1655.54 o 
  -5   5  28     3339.71     2499.25    942.65 o 
  -3   5  28    25352.15    29531.20   2449.05 o 
  -1   5  28      780.24     1160.27    579.35 o 
   1   5  28     9621.09    11887.53   1797.80 o 
   3   5  28      262.51      166.72    422.49 o 
   5   5  28        1.84      177.87    272.31 o 
 -18   6  28     2040.39       98.21    571.57 o 
 -16   6  28      153.42      137.82    472.63 o 
 -14   6  28     1278.92      722.66    517.77 o 
 -12   6  28        8.37      386.43    564.15 o 
 -10   6  28      395.58      742.60    618.99 o 
  -8   6  28       13.90      170.13    342.60 o 
  -6   6  28      664.26      264.73    261.17 o 
  -4   6  28      295.50       22.23    169.20 o 
  -2   6  28     1535.68     1320.65    500.71 o 
   0   6  28     3198.34     2252.17    702.34 o 
   2   6  28        0.85        0.00    287.31 o 
 -15   7  28     3543.98     3011.72   1036.86 o 
 -13   7  28      214.82      359.36    625.95 o 
 -11   7  28     1996.75     2393.80   1068.93 o 
  -9   7  28       52.87        7.53    565.30 o 
  -7   7  28      333.89      451.72    708.44 o 
  -5   7  28     2505.67     1439.93   1180.99 o 
  -3   7  28       78.83      245.85    531.93 o 
  -1   7  28     3717.33     2376.35   2150.85 o 
   1   7  28       64.44      273.43    719.98 o 
  -8   8  28     1285.31      800.88   1086.43 o 
  -6   8  28        5.32      285.96    698.45 o 
 -21   1  29        6.94      254.48    412.52 o 
 -19   1  29     1200.46      970.75    477.56 o 
 -17   1  29     2509.29     2745.11    475.00 o 
 -15   1  29    14119.98    13471.04   1210.95 o 
 -13   1  29    17730.24    20600.99   2383.08 o 
 -11   1  29    22172.14    23228.10   2132.72 o 
  -9   1  29    14626.13    20084.17   6364.95 o 
  -7   1  29     3086.46    12245.43   3962.64 o 
  -5   1  29      665.79      734.61    441.61 o 
  -3   1  29       42.08      229.49    115.75 o 
  -1   1  29     1319.35     1483.18    245.16 o 
   1   1  29      520.74      646.10    210.32 o 
   3   1  29     3921.42     3962.55    978.31 o 
   5   1  29     2528.40     3154.15    581.41 o 
   7   1  29      774.58     1058.89    941.80 o 
 -22   2  29     1313.28      764.36    579.62 o 
 -20   2  29     1008.37      560.43    452.29 o 
 -18   2  29     1918.79     1989.49    634.16 o 
 -16   2  29       27.94       67.56    154.88 o 
 -14   2  29     5001.96     4913.41    585.25 o 
 -12   2  29       85.62      290.44    194.12 o 
 -10   2  29      369.22      475.35    286.94 o 
  -8   2  29     1559.37     1241.16    423.12 o 
  -6   2  29     7413.65     5966.26   1737.89 o 
  -4   2  29     4435.46     4585.49   1211.17 o 
  -2   2  29     6878.47     8311.66   1025.85 o 
   0   2  29    12059.20    14501.55   1890.55 o 
   2   2  29      884.43     1212.47    728.77 o 
   4   2  29      482.60      880.08    594.50 o 
   6   2  29      239.82      334.99    453.82 o 
 -21   3  29      810.98      646.60    454.44 o 
 -19   3  29      644.90      800.05    518.89 o 
 -17   3  29      657.68     1053.42    386.88 o 
 -15   3  29     1135.52      878.73    362.05 o 
 -13   3  29      274.66      321.04    158.24 o 
 -11   3  29      276.55      348.39    266.53 o 
  -9   3  29     2976.71     2231.22    740.59 o 
  -7   3  29     3083.29     2564.51    700.46 o 
  -5   3  29      141.39      222.52    285.22 o 
  -3   3  29      353.81      296.18    375.78 o 
  -1   3  29      544.98      267.99    397.25 o 
   1   3  29     2262.11     2697.36    875.18 o 
   3   3  29       51.70       18.07    437.55 o 
   5   3  29     1505.36     1087.93    548.87 o 
 -20   4  29     4828.53     5265.75   1430.37 o 
 -18   4  29     4724.21     4739.27   1357.73 o 
 -16   4  29     4649.41     4073.79    776.05 o 
 -14   4  29      280.53      259.49    236.87 o 
 -12   4  29       53.37      178.80    193.91 o 
 -10   4  29      318.59      206.79    229.43 o 
  -8   4  29     4187.89     2828.72   1026.96 o 
  -6   4  29     3396.51     2996.35    842.44 o 
  -4   4  29     5900.21     8384.61   1152.53 o 
  -2   4  29     1700.64     1445.26    914.85 o 
   0   4  29       61.76        4.64    542.30 o 
   2   4  29      228.02       80.69    415.94 o 
   4   4  29      346.53      742.73    483.68 o 
 -19   5  29       28.45      150.27    486.27 o 
 -17   5  29     2267.09     1661.98   1098.13 o 
 -15   5  29      300.10      398.76    256.10 o 
 -13   5  29      266.74      357.74    227.02 o 
 -11   5  29      408.42      674.16    308.48 o 
  -9   5  29      278.86      184.89    208.74 o 
  -7   5  29     4974.88     3987.99   1321.75 o 
  -5   5  29        3.29      374.67    281.85 o 
  -3   5  29     2031.60     1534.57    737.18 o 
  -1   5  29      866.32      722.74    521.13 o 
   1   5  29      228.49       68.87    369.82 o 
   3   5  29     3522.42     2742.97   1171.98 o 
 -16   6  29     2294.59     1753.94   1295.75 o 
 -14   6  29      950.36      561.49    501.52 o 
 -12   6  29        3.22        7.52    590.55 o 
 -10   6  29     2305.86     1019.84    898.29 o 
  -8   6  29      112.00      603.56    695.93 o 
  -6   6  29     3821.05     2516.98   2128.30 o 
  -4   6  29      224.02      138.80    499.24 o 
  -2   6  29     1626.25     1524.50   1092.91 o 
   0   6  29      582.74      470.10    759.95 o 
   2   6  29      287.83      770.22    360.38 o 
 -13   7  29     1371.66     1238.60   1006.37 o 
 -11   7  29      713.06      327.34    720.85 o 
  -9   7  29     1723.52     1227.83   1141.27 o 
  -7   7  29       22.63       36.07    512.86 o 
  -5   7  29     2150.36     1655.27   1357.78 o 
  -3   7  29       64.20      481.83    637.62 o 
  -1   7  29       66.22       79.33    695.65 o 
 -22   0  30     1183.32      652.89    708.77 o 
 -20   0  30      144.86      396.25    582.07 o 
 -18   0  30      588.65      187.59    435.65 o 
 -16   0  30    25168.34    28658.10   3198.73 o 
 -14   0  30     3628.55     3937.73   1029.63 o 
 -12   0  30     5989.34     5897.53    777.46 o 
 -10   0  30     3751.96     4837.75   1832.01 o 
  -8   0  30      906.00     1381.01    821.56 o 
  -6   0  30     5990.79     7283.80   2093.09 o 
  -4   0  30       27.34      139.49    261.80 o 
  -2   0  30     9771.35    10487.88   1315.39 o 
   0   0  30     1447.32     1198.31    540.27 o 
   2   0  30    15786.96    18078.48   2222.34 o 
   4   0  30     2225.84      914.09    570.55 o 
   6   0  30       32.78       21.81    454.31 o 
 -21   1  30      383.55      398.19    479.42 o 
 -19   1  30     3833.18     2103.22    689.05 o 
 -17   1  30       38.39       87.65    246.43 o 
 -15   1  30    12066.04    12681.81    929.82 o 
 -13   1  30      204.42      415.37    191.71 o 
 -11   1  30     2099.60     1787.03    600.04 o 
  -9   1  30      987.84      615.53    469.14 o 
  -7   1  30       55.84      361.28    330.36 o 
  -5   1  30     1516.19      600.72    541.53 o 
  -3   1  30      178.26       30.95     76.48 o 
  -1   1  30     4525.73     4071.43    457.36 o 
   1   1  30     8234.27    10658.37   1227.85 o 
   3   1  30     1341.69     1292.03    695.20 o 
   5   1  30      627.34      722.02    420.70 o 
 -20   2  30       43.83        3.49    513.82 o 
 -18   2  30     3054.35     2775.24    818.55 o 
 -16   2  30      433.37      486.20    247.40 o 
 -14   2  30     6809.86     8434.61   1161.31 o 
 -12   2  30      301.55      609.26    297.56 o 
 -10   2  30     1777.11     1553.65    490.81 o 
  -8   2  30     1929.17     2006.64    448.59 o 
  -6   2  30     4256.59     4057.61   1267.62 o 
  -4   2  30      990.85     1270.93    508.19 o 
  -2   2  30      678.49      394.30    422.88 o 
   0   2  30    10140.84    12737.98   1605.51 o 
   2   2  30       61.58       11.52    297.61 o 
   4   2  30     7030.02     6605.45   3128.78 o 
   6   2  30      892.27     1227.37    562.60 o 
 -21   3  30     1735.80     1600.93    886.61 o 
 -19   3  30      458.50      833.33    451.94 o 
 -17   3  30     4449.09     4537.39    913.35 o 
 -15   3  30      197.88      410.17    251.90 o 
 -13   3  30     2679.80     3322.91    329.30 o 
 -11   3  30     1284.08      917.05    343.97 o 
  -9   3  30     1598.38     1023.28    474.03 o 
  -7   3  30      941.13      852.42    551.03 o 
  -5   3  30      749.74      550.01    347.03 o 
  -3   3  30      602.53      559.44    580.76 o 
  -1   3  30     2417.42     1747.36    789.62 o 
   1   3  30     3090.67     2524.77    974.19 o 
   3   3  30     4818.42     6129.41   2083.14 o 
   5   3  30     1066.01      720.55    505.31 o 
 -18   4  30       35.13      245.92    374.26 o 
 -16   4  30     1856.41     1781.32    552.39 o 
 -14   4  30      119.69      181.61    214.54 o 
 -12   4  30      832.08      862.51    359.14 o 
 -10   4  30     3530.06     2830.19    680.81 o 
  -8   4  30       58.25      165.13    283.21 o 
  -6   4  30     1305.78      269.44    325.04 o 
  -4   4  30     3300.76     2931.05   1259.96 o 
  -2   4  30     3750.11     3103.85   1158.69 o 
   0   4  30      817.77      471.53    529.62 o 
   2   4  30     6637.14     6039.04   2283.41 o 
   4   4  30     1335.76     1474.10    850.93 o 
 -17   5  30      483.56      302.85    301.36 o 
 -15   5  30      470.70      579.59    395.67 o 
 -13   5  30        3.85       83.47    177.63 o 
 -11   5  30     2309.03     1911.78    388.85 o 
  -9   5  30      493.30      424.18    301.40 o 
  -7   5  30    11839.56    10258.16   3009.55 o 
  -5   5  30      546.51      909.82    592.97 o 
  -3   5  30     3249.73     3329.93   1418.71 o 
  -1   5  30       20.31      286.71    557.29 o 
   1   5  30      785.99      356.95    607.72 o 
 -14   6  30      137.41      225.85    468.10 o 
 -12   6  30      552.94       46.23    533.57 o 
 -10   6  30      493.95      440.70    586.09 o 
  -8   6  30     1087.02      766.63    706.69 o 
  -6   6  30     1290.50      986.86    779.62 o 
  -4   6  30      135.10       18.72    473.85 o 
  -2   6  30        6.76       34.71    536.74 o 
   0   6  30      689.59      965.83    922.73 o 
 -11   7  30      623.84     1189.22   1060.08 o 
  -9   7  30     5687.03     5677.51   2445.06 o 
  -7   7  30      661.20      263.61   1318.05 o 
  -5   7  30     5111.74     3584.74   2789.64 o 
 -21   1  31        5.72        3.77    310.81 o 
 -19   1  31     1160.41      970.79    417.47 o 
 -17   1  31     2093.95     1013.18    540.36 o 
 -15   1  31     5149.52     5366.78   1420.13 o 
 -13   1  31      122.27      167.25    169.63 o 
 -11   1  31      277.92       92.14    252.50 o 
  -9   1  31      644.59      571.54    451.09 o 
  -7   1  31      435.92      407.96    379.43 o 
  -5   1  31     9189.06    10765.03   1147.12 o 
  -3   1  31    10154.68    12280.36   1490.22 o 
  -1   1  31    12927.40    13986.73   1756.07 o 
   1   1  31     4803.38     4652.30   1421.66 o 
   3   1  31     3736.98     2071.97   1280.34 o 
   5   1  31     2668.47     1356.59    694.03 o 
 -20   2  31        7.74      330.00    354.31 o 
 -18   2  31      283.50      242.90    260.64 o 
 -16   2  31      661.66      335.20    267.83 o 
 -14   2  31      744.73     1104.25    277.57 o 
 -12   2  31      109.67      124.39    284.23 o 
 -10   2  31       79.87      211.30    263.20 o 
  -8   2  31     6226.05     6437.33   1670.85 o 
  -6   2  31       85.61      343.67    340.93 o 
  -4   2  31     1779.60     1862.44    541.71 o 
  -2   2  31     3235.08     3021.52   1357.36 o 
   0   2  31      308.44      244.01    504.22 o 
   2   2  31     1264.82      906.48    515.21 o 
   4   2  31      517.05      316.76    442.88 o 
 -19   3  31      550.96      208.05    278.58 o 
 -17   3  31     1639.37     1361.73    670.20 o 
 -15   3  31     4857.69     4056.79   1013.07 o 
 -13   3  31     6738.17     5444.39    800.01 o 
 -11   3  31     3044.32     1349.16    399.71 o 
  -9   3  31     3450.75     3415.50    757.87 o 
  -7   3  31     2699.11     2077.50    640.38 o 
  -5   3  31     2058.83     1690.17    666.75 o 
  -3   3  31     4036.43     2979.42    997.17 o 
  -1   3  31      274.42      551.52    558.03 o 
   1   3  31     3362.80     2997.73   1238.66 o 
   3   3  31     1496.10     1102.24    736.88 o 
 -18   4  31       31.58      123.69    386.90 o 
 -16   4  31      321.70      440.20    359.71 o 
 -14   4  31      418.76      813.09    393.59 o 
 -12   4  31     2999.45     3023.40    430.76 o 
 -10   4  31     9977.41    10156.44   1589.69 o 
  -8   4  31     2505.01     5918.14   2283.92 o 
  -6   4  31     6891.44     6709.58   1645.21 o 
  -4   4  31       25.79      211.72    327.15 o 
  -2   4  31     4886.08     2894.52   1113.79 o 
   0   4  31      457.56      226.09    437.86 o 
   2   4  31     1520.11      693.38    527.01 o 
 -17   5  31      371.59      516.69    423.12 o 
 -15   5  31     1537.46      770.30    334.67 o 
 -13   5  31     1138.58      872.41    433.27 o 
 -11   5  31     4994.33     5081.96    558.02 o 
  -9   5  31     2096.83     1072.85    449.03 o 
  -7   5  31     4007.70     1908.04    743.80 o 
  -5   5  31       87.60      148.15    235.41 o 
  -3   5  31      892.27      730.01    796.81 o 
  -1   5  31      138.85      199.30    533.81 o 
   1   5  31       35.14      188.21    587.79 o 
 -14   6  31      500.88     1148.56    793.32 o 
 -12   6  31      690.44      577.68    608.54 o 
 -10   6  31     4053.03     2520.91   1898.47 o 
  -8   6  31     8925.39     9309.16   2987.80 o 
  -6   6  31     4330.57     2635.29   1158.56 o 
  -4   6  31     5802.29     6685.28   4213.99 o 
  -2   6  31      596.57      300.07    642.20 o 
 -20   0  32     3624.09     1511.71   1433.26 o 
 -18   0  32    11487.64    11528.36   2019.22 o 
 -16   0  32     5565.65     7295.97   4276.10 o 
 -14   0  32    19815.92    20353.32   1962.58 o 
 -12   0  32     1415.29      940.94    913.29 o 
 -10   0  32     2700.05      551.29    950.15 o 
  -8   0  32      258.95       30.13    690.90 o 
  -6   0  32    10622.55    10904.21   7802.50 o 
  -4   0  32      200.68      157.88    313.32 o 
  -2   0  32     6761.81     7561.47    998.50 o 
   0   0  32    18737.50    24279.20   8350.81 o 
   2   0  32     2907.01     1231.67   2026.42 o 
 -19   1  32       45.96      351.20    354.81 o 
 -17   1  32     2276.11     1839.17    827.95 o 
 -15   1  32       49.13       97.80    189.57 o 
 -13   1  32     1096.99      618.97    371.00 o 
 -11   1  32     6001.81     4268.97   1331.23 o 
  -9   1  32     7219.77     3470.17   1853.02 o 
  -7   1  32       19.10      480.34    412.97 o 
  -5   1  32     5328.98     5886.80    871.60 o 
  -3   1  32       44.88      323.59    374.83 o 
  -1   1  32      386.19       62.48    273.71 o 
   1   1  32     4715.76     3330.16   2002.28 o 
   3   1  32     3447.44     2578.96   1381.16 o 
 -20   2  32      372.94      306.86    305.46 o 
 -18   2  32     1701.09     1189.05    399.28 o 
 -16   2  32    11856.26    11657.79   1062.74 o 
 -14   2  32      514.88      447.95    241.47 o 
 -12   2  32     2830.27     2237.37    814.95 o 
 -10   2  32      756.43      510.29    367.10 o 
  -8   2  32        6.73      557.32    344.34 o 
  -6   2  32     1417.05     1342.30    422.28 o 
  -4   2  32    11951.10    13256.24   3973.89 o 
  -2   2  32     4857.28     4731.15   1530.95 o 
   0   2  32      593.46      901.57    640.18 o 
   2   2  32     6294.71     7610.28   2806.30 o 
 -19   3  32       19.21      655.71    915.53 o 
 -17   3  32      980.09     1316.57    525.80 o 
 -15   3  32       40.06      381.83    274.70 o 
 -13   3  32     5511.23     4890.55    834.76 o 
 -11   3  32     6350.47     4695.97   1663.58 o 
  -9   3  32     7958.56     8204.30   2012.52 o 
  -7   3  32    19555.82    18430.97   5977.62 o 
  -5   3  32     1085.34      673.22    448.63 o 
  -3   3  32     7531.00     7658.76   2442.87 o 
  -1   3  32      995.83     1128.64    554.17 o 
   1   3  32       68.58      250.00    384.10 o 
 -16   4  32      738.05     1002.46    435.03 o 
 -14   4  32     2223.58     1958.07    653.86 o 
 -12   4  32     1543.82     1294.15    362.96 o 
 -10   4  32     1312.42     1157.98    331.60 o 
  -8   4  32     5812.08     5113.81   1538.67 o 
  -6   4  32      525.67      576.92    385.15 o 
  -4   4  32     1211.61      805.03    704.16 o 
  -2   4  32      218.66      612.82    676.08 o 
   0   4  32      692.85      422.56    480.24 o 
 -15   5  32      477.13      909.96    521.29 o 
 -13   5  32      142.20      277.66    257.22 o 
 -11   5  32     1408.45     1470.26    453.93 o 
  -9   5  32     4637.29     3061.76   1437.10 o 
  -7   5  32      522.81     1030.72    523.66 o 
  -5   5  32     8208.03     6982.60   2676.60 o 
  -3   5  32     1880.09     1117.38    701.29 o 
  -1   5  32       73.96      367.41    503.83 o 
 -10   6  32       13.85      766.98    949.42 o 
  -8   6  32     1721.19     1588.10    912.37 o 
  -6   6  32       84.89       54.82    580.70 o 
 -19   1  33     2666.26     1179.75    525.16 o 
 -15   1  33    10461.47    10019.58    949.09 o 
 -13   1  33     2646.85      753.02    650.12 o 
 -11   1  33     3726.22     2319.03    906.90 o 
  -9   1  33     1424.31     1356.91    585.23 o 
  -7   1  33      403.93      413.06    305.12 o 
  -5   1  33       17.34      353.52    395.51 o 
  -3   1  33     2655.29     2693.41    692.38 o 
  -1   1  33     2539.61     1957.50    808.97 o 
   1   1  33      230.00      174.72    326.72 o 
 -18   2  33     1420.17     1177.63    606.55 o 
 -16   2  33       50.39       29.56    294.66 o 
 -14   2  33      228.86      605.47    372.32 o 
 -12   2  33     2166.02     1102.36    605.36 o 
 -10   2  33        9.40       31.19    263.18 o 
  -8   2  33     3610.80     1825.40    927.55 o 
  -6   2  33     1876.28     1529.72    628.28 o 
  -4   2  33     2169.21     1945.45    988.58 o 
  -2   2  33      731.62      298.25    423.80 o 
   0   2  33      234.51        7.55    362.51 o 
   2   2  33      165.58       16.62    325.64 o 
 -17   3  33     1555.77     1547.19    487.01 o 
 -15   3  33      183.02      437.16    281.71 o 
 -13   3  33     4538.37     2573.97    898.50 o 
 -11   3  33      335.48      426.53    314.87 o 
  -9   3  33      462.61      281.14    277.10 o 
  -7   3  33     3744.97     3747.42   1079.79 o 
  -5   3  33     2635.52     1903.91    990.53 o 
  -3   3  33     1463.17     1354.26    701.50 o 
  -1   3  33      168.19      191.64    341.55 o 
   1   3  33     1807.68     1225.88    738.88 o 
 -16   4  33      925.11      818.97    492.62 o 
 -14   4  33      194.01      696.81    519.12 o 
 -12   4  33       51.80      396.93    295.38 o 
 -10   4  33     5239.19     3645.90   1147.61 o 
  -8   4  33     2871.99     3022.59    655.11 o 
  -6   4  33      226.33      184.26    324.60 o 
  -4   4  33      190.90      214.32    352.25 o 
  -2   4  33       93.06      720.17    698.74 o 
 -13   5  33     1578.68     1977.53    843.13 o 
 -11   5  33       46.96      913.61    676.42 o 
  -9   5  33     1310.24      965.41    527.15 o 
  -7   5  33       29.91      233.52    280.47 o 
  -5   5  33      706.85      563.50    484.17 o 
 -18   0  34     4568.50     6200.62   3782.14 o 
 -16   0  34      955.97      360.63    395.84 o 
 -14   0  34      803.42      148.41    338.35 o 
 -12   0  34     2951.88     1971.17   1566.91 o 
 -10   0  34      818.53     1251.79    967.96 o 
  -8   0  34     2522.34     1243.21   1220.34 o 
  -6   0  34      298.96       11.30    580.91 o 
  -4   0  34    16775.49    21947.85   7308.41 o 
  -2   0  34       61.50       11.30   1299.15 o 
   0   0  34      763.50      591.24    997.96 o 
 -17   1  34       89.71      166.24    260.40 o 
 -15   1  34      241.56      581.50    294.87 o 
 -13   1  34        2.07      168.41    229.89 o 
 -11   1  34      482.31      622.84    555.90 o 
  -9   1  34       15.89      324.10    529.80 o 
  -7   1  34     2212.40     1248.80    534.81 o 
  -5   1  34     7057.44     7924.35   1546.23 o 
  -3   1  34      627.05      674.57   1009.99 o 
  -1   1  34     1540.01     1692.38   1074.01 o 
 -16   2  34     2721.59     2483.28    739.33 o 
 -14   2  34     1660.89     1791.47   1044.80 o 
 -12   2  34     1239.62     1417.05    570.84 o 
 -10   2  34      287.80      627.37    419.90 o 
  -8   2  34      136.54      126.53    319.35 o 
  -6   2  34     9545.08     9109.52   3713.40 o 
  -4   2  34      203.95      113.18    302.96 o 
  -2   2  34     8634.66     8825.14   3061.78 o 
   0   2  34     3162.42     1066.20    834.59 o 
 -15   3  34      181.14      441.90    332.98 o 
 -13   3  34      216.25      505.75    263.28 o 
 -11   3  34     1508.35     1132.61    421.05 o 
  -9   3  34       90.25      141.51    254.46 o 
  -7   3  34     1121.07      695.47    437.38 o 
  -5   3  34     1303.36      939.27    469.40 o 
  -3   3  34     2503.34     1782.74    820.73 o 
  -1   3  34      966.42      992.33    837.87 o 
 -14   4  34       37.69      510.80    304.53 o 
 -12   4  34     2455.32     2574.84    611.64 o 
 -10   4  34       13.67      176.33    214.92 o 
  -8   4  34       13.88      108.64    350.61 o 
  -6   4  34      119.76        0.00    486.44 o 
  -4   4  34     2997.32     2670.11   1189.96 o 
 -15   1  35      733.92       80.20    211.87 o 
 -13   1  35      490.10      231.11    361.29 o 
 -11   1  35      941.32      384.50    488.44 o 
  -9   1  35     1861.92      920.14    629.42 o 
  -7   1  35     7623.19     5316.27   2759.60 o 
  -5   1  35     7613.69     7740.31   1921.50 o 
  -3   1  35     8599.84    10681.09   2400.56 o 
 -14   2  35     2534.42     2283.10    994.86 o 
 -12   2  35      640.76     1104.66    609.69 o 
 -10   2  35     2019.23     1095.29    647.99 o 
  -8   2  35      258.55      652.06    485.46 o 
  -6   2  35        5.97      162.96    328.83 o 
  -4   2  35       18.59       19.65    326.32 o 
  -2   2  35      251.05      365.77    384.78 o 
 -13   3  35      376.81      252.18    419.58 o 
 -11   3  35     1216.29      269.04    297.43 o 
  -9   3  35      423.82      505.61    561.23 o 
  -7   3  35      574.84      485.28    416.31 o 
  -5   3  35      958.25      396.48    334.11 o 
 -12   0  36     2309.81      385.09    711.71 o 
 -10   0  36     1281.21      301.28    896.32 o 
  -8   0  36     3002.05     1909.66   1510.40 o 
  -6   0  36     5385.57     3194.97   2972.43 o 
  -4   0  36     1641.56     2866.04   1913.21 o 
 -13   1  36       17.68      111.11    291.70 o 
  -9   1  36       22.47       72.60    348.91 o 
  -7   1  36      781.49      847.05    583.48 o 
  -5   1  36     3754.36     2429.55   1096.50 o 
 -12   2  36     2788.95     1410.51    783.15 o 
 -10   2  36      889.94      331.18    295.53 o 
  -8   2  36      397.23       44.50    303.97 o 
  -6   2  36      788.19      427.40    309.68 o 
                                                 
